# Supplementary material for: The Wzi outer membrane protein mediates assembly of a tight capsular polysaccharide layer on the Acinetobacter baumannii cell surface
Source: Sci Rep. 2021 Nov 5;11:21741. doi: 10.1038/s41598-021-01206-5 (PMC8571296; doi:10.1038/s41598-021-01206-5)
Supplement: Supplementary file 2 — Supplementary Information 2. [file 41598_2021_1206_MOESM2_ESM.xlsx]

## Sheet: Table S1
Table S1. A. baumannii genome assemblies (n = 9342) analysed in this study.
Assembly	% nuc identity to AB5075-UW wzi	Assigned wzi type	% nuc identity to reference sequence of Type assigned	itr gene	% nuc identity to oxaAB
GCA_008984285.1_ASM898428v1_genomic	0.8442	Type4	0.9657	itrA1	0.9891
GCA_003131005.1_ASM313100v1_genomic	0.8448	Type4	0.9787	itrA1	0.9806
GCA_009014055.1_ASM901405v1_genomic	0.8448	Type4	0.9787	itrA1	0.9891
GCA_014559915.1_ASM1455991v1_genomic	0.8455	Type4	0.9781	itrA1	0.9806
GCA_008990805.1_ASM899080v1_genomic	0.8503	Type4	0.9739	itrA1	0.9842
GCA_015694625.1_ASM1569462v1_genomic	0.8517	Type4	0.9774	itrA1	0.9806
GCA_000368545.1_Acin_baum_NIPH_60_V1_genomic	0.853	Type4	0.9746	itrA1	0.9939
GCA_008980025.1_ASM898002v1_genomic	0.853	Type4	0.9746	itrA1	0.9939
GCA_008999695.1_ASM899969v1_genomic	0.853	Type4	0.9746	itrA1	0.9939
GCA_009014415.1_ASM901441v1_genomic	0.853	Type4	0.9746	itrA1	0.9939
GCA_006493005.1_ASM649300v1_genomic	0.8537	Type4	0.9794	itrA1	0.9939
GCA_009013075.1_ASM901307v1_genomic	0.8537	Type4	0.9794	itrA1	0.9939
GCA_002573735.1_ASM257373v1_genomic	0.8722	Type3	0.975	itrA1	0.9806
GCA_009006055.1_ASM900605v1_genomic	0.8722	Type3	0.9931	itrA1	0.9884
GCA_003130945.1_ASM313094v1_genomic	0.8722	Type3	0.9931	itrA1	0.9891
GCA_900496555.1_24276_3_42_genomic	0.8722	Type3	0.9931	itrA1	0.9891
GCA_008976225.1_ASM897622v1_genomic	0.8722	Type3	0.9931	itrA1	0.9891
GCA_008976805.1_ASM897680v1_genomic	0.8722	Type3	0.9931	itrA1	0.9891
GCA_008990745.1_ASM899074v1_genomic	0.8722	Type3	0.9931	itrA1	0.9891
GCA_008999165.1_ASM899916v1_genomic	0.8722	Type3	0.9931	itrA1	0.9891
GCA_015538155.1_ASM1553815v1_genomic	0.8722	Type3	0.9931	itrA1	0.9891
GCA_016511275.1_PDT000431528.1_genomic	0.8722	Type3	0.9931	itrA1	0.9891
GCA_002367895.1_ASM236789v1_genomic	0.8728	Type3	0.9917	itrA1	0.9806
GCA_008124045.1_ASM812404v1_genomic	0.8728	Type3	0.9917	itrA1	0.9806
GCA_016511175.1_PDT000431556.1_genomic	0.8728	Type3	0.9924	itrA1	0.983
GCA_004194555.1_ASM419455v1_genomic	0.8742	Type3	0.9965	itrA1	0.9806
GCA_008802935.1_ASM880293v1_genomic	0.8742	Type3	0.9965	itrA1	0.983
GCA_000581775.1_ASM58177v1_genomic	0.8742	Type3	0.9965	itrA1	0.9842
GCA_009737735.1_ASM973773v1_genomic	0.8742	Type3	0.9965	itrA1	0.9891
GCA_001861745.1_ASM186174v1_genomic	0.8742	Type3	0.9993	itrA1	0.9818
GCA_003359255.2_ASM335925v2_genomic	0.8749	Type3	0.9993	itrA1	0.9818
GCA_003948535.2_ASM394853v2_genomic	0.8749	Type3	1	itrA1	0.9794
GCA_003949595.2_ASM394959v2_genomic	0.8749	Type3	1	itrA1	0.9794
GCA_003949755.1_ASM394975v1_genomic	0.8749	Type3	1	itrA1	0.9794
GCA_016477545.1_PDT000866404.1_genomic	0.8749	Type3	1	itrA1	0.9794
GCA_016477745.1_PDT000866027.1_genomic	0.8749	Type3	1	itrA1	0.9794
GCA_016480545.1_PDT000850550.1_genomic	0.8749	Type3	1	itrA1	0.9794
GCA_016480605.1_PDT000850549.1_genomic	0.8749	Type3	1	itrA1	0.9794
GCA_016480865.1_PDT000850528.1_genomic	0.8749	Type3	1	itrA1	0.9794
GCA_016480905.1_PDT000850529.1_genomic	0.8749	Type3	1	itrA1	0.9794
GCA_016489925.1_PDT000733214.1_genomic	0.8749	Type3	1	itrA1	0.9794
GCA_016609145.1_PDT000866124.1_genomic	0.8749	Type3	1	itrA1	0.9794
GCA_016609245.1_PDT000866082.1_genomic	0.8749	Type3	1	itrA1	0.9794
GCA_019506865.1_PDT001106448.1_genomic	0.8749	Type3	1	itrA1	0.9794
GCA_019724835.1_PDT001114976.1_genomic	0.8749	Type3	1	itrA1	0.9794
GCA_019724855.1_PDT001114971.1_genomic	0.8749	Type3	1	itrA1	0.9794
GCA_019728355.1_PDT001114968.1_genomic	0.8749	Type3	1	itrA1	0.9794
GCA_019730625.1_PDT001114905.1_genomic	0.8749	Type3	1	itrA1	0.9794
GCA_019732735.1_PDT001115059.1_genomic	0.8749	Type3	1	itrA1	0.9794
GCA_019738875.1_PDT001114960.1_genomic	0.8749	Type3	1	itrA1	0.9794
GCA_000299655.1_ASM29965v1_genomic	0.8749	Type3	1	itrA1	0.9818
GCA_000299675.1_ASM29967v1_genomic	0.8749	Type3	1	itrA1	0.9818
GCA_000419385.1_ASM41938v1_genomic	0.8749	Type3	1	itrA1	0.9818
GCA_000787355.1_ASM78735v1_genomic	0.8749	Type3	1	itrA1	0.9818
GCA_000804655.1_ASM80465v1_genomic	0.8749	Type3	1	itrA1	0.9818
GCA_000804665.1_ASM80466v1_genomic	0.8749	Type3	1	itrA1	0.9818
GCA_000804715.1_ASM80471v1_genomic	0.8749	Type3	1	itrA1	0.9818
GCA_000804735.1_ASM80473v1_genomic	0.8749	Type3	1	itrA1	0.9818
GCA_000804745.1_ASM80474v1_genomic	0.8749	Type3	1	itrA1	0.9818
GCA_000805295.1_ASM80529v1_genomic	0.8749	Type3	1	itrA1	0.9818
GCA_002762155.1_ASM276215v1_genomic	0.8749	Type3	1	itrA1	0.9818
GCA_002950495.2_ASM295049v2_genomic	0.8749	Type3	1	itrA1	0.9818
GCA_003345805.1_ASM334580v1_genomic	0.8749	Type3	1	itrA1	0.9818
GCA_003356125.1_ASM335612v1_genomic	0.8749	Type3	1	itrA1	0.9818
GCA_003356145.1_ASM335614v1_genomic	0.8749	Type3	1	itrA1	0.9818
GCA_003356155.1_ASM335615v1_genomic	0.8749	Type3	1	itrA1	0.9818
GCA_003356185.1_ASM335618v1_genomic	0.8749	Type3	1	itrA1	0.9818
GCA_003356205.1_ASM335620v1_genomic	0.8749	Type3	1	itrA1	0.9818
GCA_003356225.1_ASM335622v1_genomic	0.8749	Type3	1	itrA1	0.9818
GCA_003356235.1_ASM335623v1_genomic	0.8749	Type3	1	itrA1	0.9818
GCA_003356265.1_ASM335626v1_genomic	0.8749	Type3	1	itrA1	0.9818
GCA_003356285.1_ASM335628v1_genomic	0.8749	Type3	1	itrA1	0.9818
GCA_003356295.1_ASM335629v1_genomic	0.8749	Type3	1	itrA1	0.9818
GCA_003356315.1_ASM335631v1_genomic	0.8749	Type3	1	itrA1	0.9818
GCA_003356345.1_ASM335634v1_genomic	0.8749	Type3	1	itrA1	0.9818
GCA_003356365.1_ASM335636v1_genomic	0.8749	Type3	1	itrA1	0.9818
GCA_003356385.1_ASM335638v1_genomic	0.8749	Type3	1	itrA1	0.9818
GCA_003356405.1_ASM335640v1_genomic	0.8749	Type3	1	itrA1	0.9818
GCA_003356425.1_ASM335642v1_genomic	0.8749	Type3	1	itrA1	0.9818
GCA_003356445.1_ASM335644v1_genomic	0.8749	Type3	1	itrA1	0.9818
GCA_003356455.1_ASM335645v1_genomic	0.8749	Type3	1	itrA1	0.9818
GCA_003356485.1_ASM335648v1_genomic	0.8749	Type3	1	itrA1	0.9818
GCA_003356565.1_ASM335656v1_genomic	0.8749	Type3	1	itrA1	0.9818
GCA_003591615.1_ASM359161v1_genomic	0.8749	Type3	1	itrA1	0.9818
GCA_003939985.1_ASM393998v1_genomic	0.8749	Type3	1	itrA1	0.9818
GCA_003940335.1_ASM394033v1_genomic	0.8749	Type3	1	itrA1	0.9818
GCA_003954795.1_ASM395479v1_genomic	0.8749	Type3	1	itrA1	0.9818
GCA_004209715.1_ASM420971v1_genomic	0.8749	Type3	1	itrA1	0.9818
GCA_004357095.1_ASM435709v1_genomic	0.8749	Type3	1	itrA1	0.9818
GCA_900476595.2_7468_2_49_genomic	0.8749	Type3	1	itrA1	0.9818
GCA_904886925.1_Aci00803-181019_contigs_filtered.fa.gz_genomic	0.8749	Type3	1	itrA1	0.9818
GCA_904886985.1_Aci00802-181019_contigs_filtered.fa.gz_genomic	0.8749	Type3	1	itrA1	0.9818
GCA_001573085.1_ASM157308v1_genomic	0.8749	Type3	1	itrA1	0.9818
GCA_001902375.1_ASM190237v1_genomic	0.8749	Type3	1	itrA1	0.9818
GCA_002082725.1_ASM208272v1_genomic	0.8749	Type3	1	itrA1	0.9818
GCA_002082745.1_ASM208274v1_genomic	0.8749	Type3	1	itrA1	0.9818
GCA_005819445.1_ASM581944v1_genomic	0.8749	Type3	1	itrA1	0.9818
GCA_006368165.1_ASM636816v1_genomic	0.8749	Type3	1	itrA1	0.9818
GCA_006492085.1_ASM649208v1_genomic	0.8749	Type3	1	itrA1	0.9818
GCA_006493645.1_ASM649364v1_genomic	0.8749	Type3	1	itrA1	0.9818
GCA_006493745.1_ASM649374v1_genomic	0.8749	Type3	1	itrA1	0.9818
GCA_009736655.1_ASM973665v1_genomic	0.8749	Type3	1	itrA1	0.9818
GCA_009736705.1_ASM973670v1_genomic	0.8749	Type3	1	itrA1	0.9818
GCA_009736865.1_ASM973686v1_genomic	0.8749	Type3	1	itrA1	0.9818
GCA_009736935.1_ASM973693v1_genomic	0.8749	Type3	1	itrA1	0.9818
GCA_009736965.1_ASM973696v1_genomic	0.8749	Type3	1	itrA1	0.9818
GCA_009737545.1_ASM973754v1_genomic	0.8749	Type3	1	itrA1	0.9818
GCA_009737575.1_ASM973757v1_genomic	0.8749	Type3	1	itrA1	0.9818
GCA_011067065.1_ASM1106706v1_genomic	0.8749	Type3	1	itrA1	0.9818
GCA_016469245.1_PDT000924678.1_genomic	0.8749	Type3	1	itrA1	0.9818
GCA_016469295.1_PDT000924677.1_genomic	0.8749	Type3	1	itrA1	0.9818
GCA_016476265.1_PDT000866605.1_genomic	0.8749	Type3	1	itrA1	0.9818
GCA_016491265.1_PDT000725065.1_genomic	0.8749	Type3	1	itrA1	0.9818
GCA_016491385.1_PDT000725056.1_genomic	0.8749	Type3	1	itrA1	0.9818
GCA_016491405.1_PDT000725059.1_genomic	0.8749	Type3	1	itrA1	0.9818
GCA_016491425.1_PDT000725057.1_genomic	0.8749	Type3	1	itrA1	0.9818
GCA_016491465.1_PDT000725055.1_genomic	0.8749	Type3	1	itrA1	0.9818
GCA_016491485.1_PDT000725054.1_genomic	0.8749	Type3	1	itrA1	0.9818
GCA_016491505.1_PDT000725051.1_genomic	0.8749	Type3	1	itrA1	0.9818
GCA_016491565.1_PDT000725052.1_genomic	0.8749	Type3	1	itrA1	0.9818
GCA_016496265.1_PDT000725046.1_genomic	0.8749	Type3	1	itrA1	0.9818
GCA_016496365.1_PDT000725045.1_genomic	0.8749	Type3	1	itrA1	0.9818
GCA_016609225.1_PDT000865919.1_genomic	0.8749	Type3	1	itrA1	0.9818
GCA_016610025.1_PDT000725064.1_genomic	0.8749	Type3	1	itrA1	0.9818
GCA_016610045.1_PDT000725058.1_genomic	0.8749	Type3	1	itrA1	0.9818
GCA_016903135.1_ASM1690313v1_genomic	0.8749	Type3	1	itrA1	0.9818
GCA_017098185.1_ASM1709818v1_genomic	0.8749	Type3	1	itrA1	0.9818
GCA_017098245.1_ASM1709824v1_genomic	0.8749	Type3	1	itrA1	0.9818
GCA_017098265.1_ASM1709826v1_genomic	0.8749	Type3	1	itrA1	0.9818
GCA_017287975.1_ASM1728797v1_genomic	0.8749	Type3	1	itrA1	0.9818
GCA_017302955.1_ASM1730295v1_genomic	0.8749	Type3	1	itrA1	0.9818
GCA_017581665.1_ASM1758166v1_genomic	0.8749	Type3	1	itrA1	0.9818
GCA_017838055.1_ASM1783805v1_genomic	0.8749	Type3	1	itrA1	0.9818
GCA_017838085.1_ASM1783808v1_genomic	0.8749	Type3	1	itrA1	0.9818
GCA_017838165.1_ASM1783816v1_genomic	0.8749	Type3	1	itrA1	0.9818
GCA_018442385.1_ASM1844238v1_genomic	0.8749	Type3	1	itrA1	0.9818
GCA_018446635.1_ASM1844663v1_genomic	0.8749	Type3	1	itrA1	0.9818
GCA_019457735.1_ASM1945773v1_genomic	0.8749	Type3	1	itrA1	0.9818
GCA_019570195.1_PDT000432705.2_genomic	0.8749	Type3	1	itrA1	0.9818
GCA_016535695.2_PDT000107132.2_genomic	0.8749	Type3	1	itrA1	0.9818
GCA_016535785.2_PDT000107128.2_genomic	0.8749	Type3	1	itrA1	0.9818
GCA_009833005.1_ASM983300v1_genomic	0.8841	Type2	0.9778	itrA1	0.9842
GCA_001895125.2_ASM189512v2_genomic	0.8958	Type2	0.9806	itrA1	0.9855
GCA_004354125.1_ASM435412v1_genomic	0.9412	Type1	0.9412	itrA1	0.9818
GCA_004354185.1_ASM435418v1_genomic	0.9412	Type1	0.9412	itrA1	0.9818
GCA_000738845.1_ASM73884v1_genomic	0.9412	Type1	0.9412	itrA1	0.9842
GCA_016474055.1_PDT000893499.1_genomic	0.9419	Type1	0.9419	itrA1	0.9758
GCA_016474135.1_PDT000893258.1_genomic	0.9419	Type1	0.9419	itrA1	0.9758
GCA_019724815.1_PDT001114965.1_genomic	0.9419	Type1	0.9419	itrA1	0.9758
GCA_019730565.1_PDT001114932.1_genomic	0.9419	Type1	0.9419	itrA1	0.9758
GCA_000580495.2_ASM58049v2_genomic	0.9419	Type1	0.9419	itrA1	0.9842
GCA_000580755.1_ASM58075v1_genomic	0.9419	Type1	0.9419	itrA1	0.9842
GCA_000582275.1_ASM58227v1_genomic	0.9419	Type1	0.9419	itrA1	0.9842
GCA_000583275.1_ASM58327v1_genomic	0.9419	Type1	0.9419	itrA1	0.9842
GCA_000584295.1_ASM58429v1_genomic	0.9419	Type1	0.9419	itrA1	0.9842
GCA_000584315.1_ASM58431v1_genomic	0.9419	Type1	0.9419	itrA1	0.9842
GCA_000584515.2_ASM58451v2_genomic	0.9419	Type1	0.9419	itrA1	0.9842
GCA_000584855.1_ASM58485v1_genomic	0.9419	Type1	0.9419	itrA1	0.9842
GCA_000587955.1_ASM58795v1_genomic	0.9419	Type1	0.9419	itrA1	0.9842
GCA_000588235.1_ASM58823v1_genomic	0.9419	Type1	0.9419	itrA1	0.9842
GCA_000588615.1_ASM58861v1_genomic	0.9419	Type1	0.9419	itrA1	0.9842
GCA_000588775.1_ASM58877v1_genomic	0.9419	Type1	0.9419	itrA1	0.9842
GCA_000681635.1_ASM68163v1_genomic	0.9419	Type1	0.9419	itrA1	0.9842
GCA_000682215.1_ASM68221v1_genomic	0.9419	Type1	0.9419	itrA1	0.9842
GCA_000682255.1_ASM68225v1_genomic	0.9419	Type1	0.9419	itrA1	0.9842
GCA_000682375.1_ASM68237v1_genomic	0.9419	Type1	0.9419	itrA1	0.9842
GCA_000708775.1_ASM70877v1_genomic	0.9419	Type1	0.9419	itrA1	0.9842
GCA_000708795.1_ABU310_genomic	0.9419	Type1	0.9419	itrA1	0.9842
GCA_900406645.1_De_novo_assembly_of_KCRI_isolate_RDK02_116_genomic	0.9419	Type1	0.9419	itrA1	0.9842
GCA_900406695.1_De_novo_assembly_of_KCRI_isolate_R0004_123C_genomic	0.9419	Type1	0.9419	itrA1	0.9842
GCA_900406705.1_De_novo_assembly_of_KCRI_isolate_RDK01_309C_genomic	0.9419	Type1	0.9419	itrA1	0.9842
GCA_902386065.1_UHGG_MGYG-HGUT-02344_genomic	0.9419	Type1	0.9419	itrA1	0.9842
GCA_904887595.1_Aci00891-181025_contigs_filtered.fa.gz_genomic	0.9419	Type1	0.9419	itrA1	0.9842
GCA_001414575.1_ASM141457v1_genomic	0.9419	Type1	0.9419	itrA1	0.9842
GCA_001415505.1_ASM141550v1_genomic	0.9419	Type1	0.9419	itrA1	0.9842
GCA_001415515.1_ASM141551v1_genomic	0.9419	Type1	0.9419	itrA1	0.9842
GCA_001415615.1_ASM141561v1_genomic	0.9419	Type1	0.9419	itrA1	0.9842
GCA_001415965.1_ASM141596v1_genomic	0.9419	Type1	0.9419	itrA1	0.9842
GCA_001416145.1_ASM141614v1_genomic	0.9419	Type1	0.9419	itrA1	0.9842
GCA_001416155.1_ASM141615v1_genomic	0.9419	Type1	0.9419	itrA1	0.9842
GCA_001416165.1_ASM141616v1_genomic	0.9419	Type1	0.9419	itrA1	0.9842
GCA_001416305.1_ASM141630v1_genomic	0.9419	Type1	0.9419	itrA1	0.9842
GCA_001416565.1_ASM141656v1_genomic	0.9419	Type1	0.9419	itrA1	0.9842
GCA_001665005.1_ASM166500v1_genomic	0.9419	Type1	0.9419	itrA1	0.9842
GCA_001668875.1_ASM166887v1_genomic	0.9419	Type1	0.9419	itrA1	0.9842
GCA_006492795.1_ASM649279v1_genomic	0.9419	Type1	0.9419	itrA1	0.9842
GCA_014880215.1_ASM1488021v1_genomic	0.9419	Type1	0.9419	itrA1	0.9842
GCA_014880235.1_ASM1488023v1_genomic	0.9419	Type1	0.9419	itrA1	0.9842
GCA_014880285.1_ASM1488028v1_genomic	0.9419	Type1	0.9419	itrA1	0.9842
GCA_014880325.1_ASM1488032v1_genomic	0.9419	Type1	0.9419	itrA1	0.9842
GCA_014880865.1_ASM1488086v1_genomic	0.9419	Type1	0.9419	itrA1	0.9842
GCA_014881005.1_ASM1488100v1_genomic	0.9419	Type1	0.9419	itrA1	0.9842
GCA_014881275.1_ASM1488127v1_genomic	0.9419	Type1	0.9419	itrA1	0.9842
GCA_014881595.1_ASM1488159v1_genomic	0.9419	Type1	0.9419	itrA1	0.9842
GCA_014881625.1_ASM1488162v1_genomic	0.9419	Type1	0.9419	itrA1	0.9842
GCA_014881635.1_ASM1488163v1_genomic	0.9419	Type1	0.9419	itrA1	0.9842
GCA_014881675.1_ASM1488167v1_genomic	0.9419	Type1	0.9419	itrA1	0.9842
GCA_014881695.1_ASM1488169v1_genomic	0.9419	Type1	0.9419	itrA1	0.9842
GCA_014881705.1_ASM1488170v1_genomic	0.9419	Type1	0.9419	itrA1	0.9842
GCA_014881715.1_ASM1488171v1_genomic	0.9419	Type1	0.9419	itrA1	0.9842
GCA_014881755.1_ASM1488175v1_genomic	0.9419	Type1	0.9419	itrA1	0.9842
GCA_014881775.1_ASM1488177v1_genomic	0.9419	Type1	0.9419	itrA1	0.9842
GCA_014881795.1_ASM1488179v1_genomic	0.9419	Type1	0.9419	itrA1	0.9842
GCA_014881805.1_ASM1488180v1_genomic	0.9419	Type1	0.9419	itrA1	0.9842
GCA_014881835.1_ASM1488183v1_genomic	0.9419	Type1	0.9419	itrA1	0.9842
GCA_016468655.1_PDT000924696.1_genomic	0.9419	Type1	0.9419	itrA1	0.9842
GCA_016470455.1_PDT000908003.1_genomic	0.9419	Type1	0.9419	itrA1	0.9842
GCA_016470795.1_PDT000907994.1_genomic	0.9419	Type1	0.9419	itrA1	0.9842
GCA_016470835.1_PDT000907992.1_genomic	0.9419	Type1	0.9419	itrA1	0.9842
GCA_016471095.1_PDT000901855.1_genomic	0.9419	Type1	0.9419	itrA1	0.9842
GCA_016471195.1_PDT000899236.1_genomic	0.9419	Type1	0.9419	itrA1	0.9842
GCA_016471275.1_PDT000899447.1_genomic	0.9419	Type1	0.9419	itrA1	0.9842
GCA_016471415.1_PDT000899220.1_genomic	0.9419	Type1	0.9419	itrA1	0.9842
GCA_016471435.1_PDT000899227.1_genomic	0.9419	Type1	0.9419	itrA1	0.9842
GCA_016471815.1_PDT000899195.1_genomic	0.9419	Type1	0.9419	itrA1	0.9842
GCA_016472315.1_PDT000899078.1_genomic	0.9419	Type1	0.9419	itrA1	0.9842
GCA_016472695.1_PDT000897753.1_genomic	0.9419	Type1	0.9419	itrA1	0.9842
GCA_016472755.1_PDT000897752.1_genomic	0.9419	Type1	0.9419	itrA1	0.9842
GCA_016472815.1_PDT000897997.1_genomic	0.9419	Type1	0.9419	itrA1	0.9842
GCA_016472855.1_PDT000897580.1_genomic	0.9419	Type1	0.9419	itrA1	0.9842
GCA_016472955.1_PDT000897578.1_genomic	0.9419	Type1	0.9419	itrA1	0.9842
GCA_016473615.1_PDT000893763.1_genomic	0.9419	Type1	0.9419	itrA1	0.9842
GCA_016473735.1_PDT000893720.1_genomic	0.9419	Type1	0.9419	itrA1	0.9842
GCA_016475165.1_PDT000869961.1_genomic	0.9419	Type1	0.9419	itrA1	0.9842
GCA_016475245.1_PDT000868669.1_genomic	0.9419	Type1	0.9419	itrA1	0.9842
GCA_016478985.1_PDT000864236.1_genomic	0.9419	Type1	0.9419	itrA1	0.9842
GCA_016479185.1_PDT000864220.1_genomic	0.9419	Type1	0.9419	itrA1	0.9842
GCA_016479345.1_PDT000850641.1_genomic	0.9419	Type1	0.9419	itrA1	0.9842
GCA_016480305.1_PDT000850561.1_genomic	0.9419	Type1	0.9419	itrA1	0.9842
GCA_016480775.1_PDT000850538.1_genomic	0.9419	Type1	0.9419	itrA1	0.9842
GCA_016480945.1_PDT000850531.1_genomic	0.9419	Type1	0.9419	itrA1	0.9842
GCA_016481185.1_PDT000821623.1_genomic	0.9419	Type1	0.9419	itrA1	0.9842
GCA_016481585.1_PDT000821616.1_genomic	0.9419	Type1	0.9419	itrA1	0.9842
GCA_016481645.1_PDT000821614.1_genomic	0.9419	Type1	0.9419	itrA1	0.9842
GCA_016482595.1_PDT000821594.1_genomic	0.9419	Type1	0.9419	itrA1	0.9842
GCA_016482925.1_PDT000821582.1_genomic	0.9419	Type1	0.9419	itrA1	0.9842
GCA_016483895.1_PDT000821576.1_genomic	0.9419	Type1	0.9419	itrA1	0.9842
GCA_016484015.1_PDT000821572.1_genomic	0.9419	Type1	0.9419	itrA1	0.9842
GCA_016484085.1_PDT000821571.1_genomic	0.9419	Type1	0.9419	itrA1	0.9842
GCA_016484195.1_PDT000821562.1_genomic	0.9419	Type1	0.9419	itrA1	0.9842
GCA_016484245.1_PDT000821533.1_genomic	0.9419	Type1	0.9419	itrA1	0.9842
GCA_016484325.1_PDT000821558.1_genomic	0.9419	Type1	0.9419	itrA1	0.9842
GCA_016484535.1_PDT000821529.1_genomic	0.9419	Type1	0.9419	itrA1	0.9842
GCA_016484545.1_PDT000821530.1_genomic	0.9419	Type1	0.9419	itrA1	0.9842
GCA_016484665.1_PDT000821497.1_genomic	0.9419	Type1	0.9419	itrA1	0.9842
GCA_016484745.1_PDT000821504.1_genomic	0.9419	Type1	0.9419	itrA1	0.9842
GCA_016484785.1_PDT000821495.1_genomic	0.9419	Type1	0.9419	itrA1	0.9842
GCA_016484865.1_PDT000821494.1_genomic	0.9419	Type1	0.9419	itrA1	0.9842
GCA_016489085.1_PDT000733297.1_genomic	0.9419	Type1	0.9419	itrA1	0.9842
GCA_016489405.1_PDT000733276.1_genomic	0.9419	Type1	0.9419	itrA1	0.9842
GCA_016489445.1_PDT000733267.1_genomic	0.9419	Type1	0.9419	itrA1	0.9842
GCA_016489525.1_PDT000733256.1_genomic	0.9419	Type1	0.9419	itrA1	0.9842
GCA_016489565.1_PDT000733244.1_genomic	0.9419	Type1	0.9419	itrA1	0.9842
GCA_016489585.1_PDT000733243.1_genomic	0.9419	Type1	0.9419	itrA1	0.9842
GCA_016489645.1_PDT000733236.1_genomic	0.9419	Type1	0.9419	itrA1	0.9842
GCA_016489745.1_PDT000733226.1_genomic	0.9419	Type1	0.9419	itrA1	0.9842
GCA_016489785.1_PDT000733225.1_genomic	0.9419	Type1	0.9419	itrA1	0.9842
GCA_016489855.1_PDT000733216.1_genomic	0.9419	Type1	0.9419	itrA1	0.9842
GCA_016489885.1_PDT000733218.1_genomic	0.9419	Type1	0.9419	itrA1	0.9842
GCA_016490625.1_PDT000725270.1_genomic	0.9419	Type1	0.9419	itrA1	0.9842
GCA_016490885.1_PDT000725241.1_genomic	0.9419	Type1	0.9419	itrA1	0.9842
GCA_016506265.1_ASM1650626v1_genomic	0.9419	Type1	0.9419	itrA1	0.9842
GCA_016510515.1_PDT000431537.1_genomic	0.9419	Type1	0.9419	itrA1	0.9842
GCA_016544005.1_PDT000928468.1_genomic	0.9419	Type1	0.9419	itrA1	0.9842
GCA_016544465.1_PDT000928442.1_genomic	0.9419	Type1	0.9419	itrA1	0.9842
GCA_016544625.1_PDT000928434.1_genomic	0.9419	Type1	0.9419	itrA1	0.9842
GCA_016544905.1_PDT000928415.1_genomic	0.9419	Type1	0.9419	itrA1	0.9842
GCA_016608545.1_PDT000899235.1_genomic	0.9419	Type1	0.9419	itrA1	0.9842
GCA_016608605.1_PDT000899140.1_genomic	0.9419	Type1	0.9419	itrA1	0.9842
GCA_016608725.1_PDT000893716.1_genomic	0.9419	Type1	0.9419	itrA1	0.9842
GCA_016609345.1_PDT000850612.1_genomic	0.9419	Type1	0.9419	itrA1	0.9842
GCA_016609485.1_PDT000850519.1_genomic	0.9419	Type1	0.9419	itrA1	0.9842
GCA_016609945.1_PDT000733240.1_genomic	0.9419	Type1	0.9419	itrA1	0.9842
GCA_016974155.1_PDT000968731.1_genomic	0.9419	Type1	0.9419	itrA1	0.9842
GCA_016974795.1_PDT000968699.1_genomic	0.9419	Type1	0.9419	itrA1	0.9842
GCA_017118485.1_PDT000949991.1_genomic	0.9419	Type1	0.9419	itrA1	0.9842
GCA_017142485.1_PDT000947630.1_genomic	0.9419	Type1	0.9419	itrA1	0.9842
GCA_017362305.1_PDT000985281.1_genomic	0.9419	Type1	0.9419	itrA1	0.9842
GCA_017362385.1_PDT000985258.1_genomic	0.9419	Type1	0.9419	itrA1	0.9842
GCA_017362445.1_PDT000985249.1_genomic	0.9419	Type1	0.9419	itrA1	0.9842
GCA_017364045.1_PDT000985299.1_genomic	0.9419	Type1	0.9419	itrA1	0.9842
GCA_017831355.1_PDT001001320.1_genomic	0.9419	Type1	0.9419	itrA1	0.9842
GCA_017834955.1_PDT001001343.1_genomic	0.9419	Type1	0.9419	itrA1	0.9842
GCA_017835375.1_PDT001001314.1_genomic	0.9419	Type1	0.9419	itrA1	0.9842
GCA_017835815.1_PDT001001315.1_genomic	0.9419	Type1	0.9419	itrA1	0.9842
GCA_017835935.1_PDT001001307.1_genomic	0.9419	Type1	0.9419	itrA1	0.9842
GCA_017836315.1_PDT001001339.1_genomic	0.9419	Type1	0.9419	itrA1	0.9842
GCA_017836395.1_PDT001001304.1_genomic	0.9419	Type1	0.9419	itrA1	0.9842
GCA_018068245.1_ASM1806824v1_genomic	0.9419	Type1	0.9419	itrA1	0.9842
GCA_018068265.1_ASM1806826v1_genomic	0.9419	Type1	0.9419	itrA1	0.9842
GCA_018285375.1_PDT001019452.1_genomic	0.9419	Type1	0.9419	itrA1	0.9842
GCA_018285475.1_PDT001019447.1_genomic	0.9419	Type1	0.9419	itrA1	0.9842
GCA_018285615.1_PDT001019434.1_genomic	0.9419	Type1	0.9419	itrA1	0.9842
GCA_018285675.1_PDT001019430.1_genomic	0.9419	Type1	0.9419	itrA1	0.9842
GCA_018285695.1_PDT001019431.1_genomic	0.9419	Type1	0.9419	itrA1	0.9842
GCA_018286135.1_PDT001019407.1_genomic	0.9419	Type1	0.9419	itrA1	0.9842
GCA_018286355.1_PDT001019395.1_genomic	0.9419	Type1	0.9419	itrA1	0.9842
GCA_018287675.1_PDT001019319.1_genomic	0.9419	Type1	0.9419	itrA1	0.9842
GCA_018394135.1_PDT001040226.1_genomic	0.9419	Type1	0.9419	itrA1	0.9842
GCA_018404745.1_PDT001040227.1_genomic	0.9419	Type1	0.9419	itrA1	0.9842
GCA_018494595.1_PDT001046072.1_genomic	0.9419	Type1	0.9419	itrA1	0.9842
GCA_018495325.1_PDT001046050.1_genomic	0.9419	Type1	0.9419	itrA1	0.9842
GCA_018496175.1_PDT001046036.1_genomic	0.9419	Type1	0.9419	itrA1	0.9842
GCA_018498425.1_PDT000985269.1_genomic	0.9419	Type1	0.9419	itrA1	0.9842
GCA_018498545.1_PDT000985236.1_genomic	0.9419	Type1	0.9419	itrA1	0.9842
GCA_018517725.1_PDT001046073.1_genomic	0.9419	Type1	0.9419	itrA1	0.9842
GCA_018517905.1_PDT001046041.1_genomic	0.9419	Type1	0.9419	itrA1	0.9842
GCA_019079985.1_PDT001079860.1_genomic	0.9419	Type1	0.9419	itrA1	0.9842
GCA_019316465.1_PDT001094462.1_genomic	0.9419	Type1	0.9419	itrA1	0.9842
GCA_019316645.1_PDT001094447.1_genomic	0.9419	Type1	0.9419	itrA1	0.9842
GCA_019317405.1_PDT001094436.1_genomic	0.9419	Type1	0.9419	itrA1	0.9842
GCA_019317445.1_PDT001094438.1_genomic	0.9419	Type1	0.9419	itrA1	0.9842
GCA_019317585.1_PDT001094418.1_genomic	0.9419	Type1	0.9419	itrA1	0.9842
GCA_019317725.1_PDT001094409.1_genomic	0.9419	Type1	0.9419	itrA1	0.9842
GCA_019317755.1_PDT001094408.1_genomic	0.9419	Type1	0.9419	itrA1	0.9842
GCA_019505705.1_PDT001106459.1_genomic	0.9419	Type1	0.9419	itrA1	0.9842
GCA_019505925.1_PDT001106441.1_genomic	0.9419	Type1	0.9419	itrA1	0.9842
GCA_019506045.1_PDT001106430.1_genomic	0.9419	Type1	0.9419	itrA1	0.9842
GCA_019506225.1_PDT001106496.1_genomic	0.9419	Type1	0.9419	itrA1	0.9842
GCA_019506585.1_PDT001106472.1_genomic	0.9419	Type1	0.9419	itrA1	0.9842
GCA_019506685.1_PDT001106466.1_genomic	0.9419	Type1	0.9419	itrA1	0.9842
GCA_019507105.1_PDT001106431.1_genomic	0.9419	Type1	0.9419	itrA1	0.9842
GCA_019507145.1_PDT001106422.1_genomic	0.9419	Type1	0.9419	itrA1	0.9842
GCA_019507285.1_PDT001106419.1_genomic	0.9419	Type1	0.9419	itrA1	0.9842
GCA_019725275.1_PDT001114931.1_genomic	0.9419	Type1	0.9419	itrA1	0.9842
GCA_019728155.1_PDT001114963.1_genomic	0.9419	Type1	0.9419	itrA1	0.9842
GCA_019738895.1_PDT001114942.1_genomic	0.9419	Type1	0.9419	itrA1	0.9842
GCA_018868225.1_PDT001067714.1_genomic	0.9419	Type1	0.9419	itrA1	0.9842
GCA_018868425.1_PDT001067697.1_genomic	0.9419	Type1	0.9419	itrA1	0.9842
GCA_018868585.1_PDT001067683.1_genomic	0.9419	Type1	0.9419	itrA1	0.9842
GCA_018868745.1_PDT001067677.1_genomic	0.9419	Type1	0.9419	itrA1	0.9842
GCA_018868765.1_PDT001067676.1_genomic	0.9419	Type1	0.9419	itrA1	0.9842
GCA_018868925.1_PDT001067666.1_genomic	0.9419	Type1	0.9419	itrA1	0.9842
GCA_018868945.1_PDT001067668.1_genomic	0.9419	Type1	0.9419	itrA1	0.9842
GCA_018869005.1_PDT001067664.1_genomic	0.9419	Type1	0.9419	itrA1	0.9842
GCA_018869025.1_PDT001067662.1_genomic	0.9419	Type1	0.9419	itrA1	0.9842
GCA_000580315.1_ASM58031v1_genomic	0.9454	Type1	0.9454	itrA1	0.9806
GCA_006493845.1_ASM649384v1_genomic	0.9461	Type1	0.9461	itrA1	0.9806
GCA_000588755.1_ASM58875v1_genomic	0.9461	Type1	0.9461	itrA1	0.9818
GCA_003577545.1_ASM357754v1_genomic	0.9461	Type1	0.9461	itrA1	0.9818
GCA_005280675.1_ASM528067v1_genomic	0.9461	Type1	0.9461	itrA1	0.9818
GCA_010499945.1_ASM1049994v1_genomic	0.9461	Type1	0.9461	itrA1	0.9818
GCA_007833195.1_ASM783319v1_genomic	0.9461	Type1	0.9461	itrA1	0.983
GCA_900494865.1_24276_2_182_genomic	0.9461	Type1	0.9461	itrA1	0.9855
GCA_001432595.1_ASM143259v1_genomic	0.9467	Type1	0.9467	itrA1	0.9745
GCA_001432685.1_ASM143268v1_genomic	0.9467	Type1	0.9467	itrA1	0.9745
GCA_001432705.1_ASM143270v1_genomic	0.9467	Type1	0.9467	itrA1	0.9745
GCA_000584095.1_ASM58409v1_genomic	0.9467	Type1	0.9467	itrA1	0.9782
GCA_015571935.1_ASM1557193v1_genomic	0.9467	Type1	0.9467	itrA1	0.9806
GCA_015676585.1_ASM1567658v1_genomic	0.9467	Type1	0.9467	itrA1	0.9806
GCA_015676835.1_ASM1567683v1_genomic	0.9467	Type1	0.9467	itrA1	0.9806
GCA_015676875.1_ASM1567687v1_genomic	0.9467	Type1	0.9467	itrA1	0.9806
GCA_008999715.1_ASM899971v1_genomic	0.9467	Type1	0.9467	itrA1	0.9842
GCA_009887795.1_ASM988779v1_genomic	0.9481	Type1	0.9481	itrA1	0.9758
GCA_904887525.1_Aci00873-181019_contigs_filtered.fa.gz_genomic	0.9481	Type1	0.9481	itrA1	0.977
GCA_904887535.1_Aci00832-181126_contigs_filtered.fa.gz_genomic	0.9481	Type1	0.9481	itrA1	0.977
GCA_904887565.1_Aci00877-181019_contigs_filtered.fa.gz_genomic	0.9481	Type1	0.9481	itrA1	0.977
GCA_005819275.1_ASM581927v1_genomic	0.9481	Type1	0.9481	itrA1	0.977
GCA_009888065.1_ASM988806v1_genomic	0.9481	Type1	0.9481	itrA1	0.977
GCA_009901665.1_ASM990166v1_genomic	0.9481	Type1	0.9481	itrA1	0.977
GCA_016468995.1_PDT000924688.1_genomic	0.9481	Type1	0.9481	itrA1	0.977
GCA_016469095.1_PDT000924683.1_genomic	0.9481	Type1	0.9481	itrA1	0.977
GCA_016469195.1_PDT000924684.1_genomic	0.9481	Type1	0.9481	itrA1	0.977
GCA_018441465.1_ASM1844146v1_genomic	0.9481	Type1	0.9481	itrA1	0.977
GCA_900493605.1_22036_6_85_genomic	0.9481	Type1	0.9481	itrA1	0.9794
GCA_900494775.1_24276_2_163_genomic	0.9481	Type1	0.9481	itrA1	0.9794
GCA_900495005.1_24276_2_170_genomic	0.9481	Type1	0.9481	itrA1	0.9794
GCA_010587435.1_ASM1058743v1_genomic	0.9495	Type1	0.9495	itrA1	0.9782
GCA_016528135.2_PDT000113689.2_genomic	0.9495	Type1	0.9495	itrA1	0.9794
GCA_900495605.1_24276_2_244_genomic	0.9502	Type1	0.9502	itrA1	0.9782
GCA_000305275.1_gacin22v1.0_genomic	0.9502	Type1	0.9502	itrA1	0.9794
GCA_006494075.1_ASM649407v1_genomic	0.9502	Type1	0.9502	itrA1	0.9794
GCA_016520915.2_PDT000114704.2_genomic	0.9502	Type1	0.9502	itrA1	0.9794
GCA_016523295.2_PDT000114333.2_genomic	0.9502	Type1	0.9502	itrA1	0.9794
GCA_016530295.2_PDT000113173.2_genomic	0.9502	Type1	0.9502	itrA1	0.9794
GCA_006493045.1_ASM649304v1_genomic	0.9502	Type1	0.9502	itrA1	0.9806
GCA_001693205.1_ASM169320v1_genomic	0.9502	Type1	0.9502	itrA1	0.9818
GCA_000453725.1_ASM45372v1_genomic	0.9502	Type1	0.9502	itrA1	0.983
GCA_003948385.1_ASM394838v1_genomic	0.9502	Type1	0.9502	itrA1	0.983
GCA_000759395.1_ASM75939v1_genomic	0.9509	Type1	0.9509	itrA1	0.9782
GCA_900406725.1_De_novo_assembly_of_KCRI_isolate_RDK06_432B_genomic	0.9509	Type1	0.9509	itrA1	0.9794
GCA_900406735.1_De_novo_assembly_of_KCRI_isolate_RDK37_43_genomic	0.9509	Type1	0.9509	itrA1	0.9794
GCA_016517065.2_PDT000173832.2_genomic	0.9509	Type1	0.9509	itrA1	0.9794
GCA_016521995.2_PDT000114616.2_genomic	0.9509	Type1	0.9509	itrA1	0.9794
GCA_016526495.2_PDT000114109.2_genomic	0.9509	Type1	0.9509	itrA1	0.9794
GCA_016528425.2_PDT000113606.2_genomic	0.9509	Type1	0.9509	itrA1	0.9794
GCA_000297575.1_gacin25v1.0_genomic	0.9509	Type1	0.9509	itrA1	0.9806
GCA_000966305.1_ASM96630v1_genomic	0.9509	Type1	0.9509	itrA1	0.9806
GCA_002143725.1_ASM214372v1_genomic	0.9509	Type1	0.9509	itrA1	0.9806
GCA_002183675.1_ASM218367v1_genomic	0.9509	Type1	0.9509	itrA1	0.9806
GCA_002837895.2_ASM283789v2_genomic	0.9509	Type1	0.9509	itrA1	0.9806
GCA_001612025.1_ASM161202v1_genomic	0.9509	Type1	0.9509	itrA1	0.9806
GCA_002136895.1_ASM213689v1_genomic	0.9509	Type1	0.9509	itrA1	0.9806
GCA_002137775.1_ASM213777v1_genomic	0.9509	Type1	0.9509	itrA1	0.9806
GCA_009828675.1_ASM982867v1_genomic	0.9509	Type1	0.9509	itrA1	0.9806
GCA_015537765.1_ASM1553776v1_genomic	0.9509	Type1	0.9509	itrA1	0.9806
GCA_016534845.2_PDT000111400.2_genomic	0.9509	Type1	0.9509	itrA1	0.9806
GCA_016538605.2_PDT000106894.2_genomic	0.9509	Type1	0.9509	itrA1	0.9806
GCA_016538615.2_PDT000106895.2_genomic	0.9509	Type1	0.9509	itrA1	0.9806
GCA_016525185.2_PDT000114250.2_genomic	0.9509	Type1	0.9509	itrA1	0.9806
GCA_016529985.2_PDT000113222.2_genomic	0.9509	Type1	0.9509	itrA1	0.9806
GCA_016532685.2_PDT000113163.2_genomic	0.9509	Type1	0.9509	itrA1	0.9806
GCA_016522705.2_PDT000114592.2_genomic	0.9509	Type1	0.9509	itrA1	0.983
GCA_900477875.2_9262_1_26_genomic	0.9516	Type1	0.9516	itrA1	0.9806
GCA_001721705.1_ASM172170v1_genomic	0.9516	Type1	0.9516	itrA1	0.983
GCA_003057525.1_ASM305752v1_genomic	0.953	Type1	0.953	itrA1	0.9794
GCA_009013615.1_ASM901361v1_genomic	0.953	Type1	0.953	itrA1	0.9794
GCA_013346455.1_ASM1334645v1_genomic	0.955	Type1	0.955	itrA1	0.9782
GCA_001863785.1_ASM186378v1_genomic	0.9557	Type1	0.9557	itrA1	0.9843
GCA_016475485.1_PDT000868647.1_genomic	0.9599	Type1	0.9599	itrA1	1
GCA_016475505.1_PDT000868646.1_genomic	0.9599	Type1	0.9599	itrA1	1
GCA_016475525.1_PDT000868645.1_genomic	0.9599	Type1	0.9599	itrA1	1
GCA_016475625.1_PDT000868648.1_genomic	0.9599	Type1	0.9599	itrA1	1
GCA_016490845.1_PDT000725262.1_genomic	0.9599	Type1	0.9599	itrA1	1
GCA_017142385.1_PDT000947638.1_genomic	0.9606	Type1	0.9606	itrA1	1
GCA_000581995.1_ASM58199v1_genomic	0.9613	Type1	0.9613	itrA1	0.9721
GCA_002145155.1_ASM214515v1_genomic	0.9668	Type1	0.9668	itrA1	0.9721
GCA_000453165.1_ASM45316v1_genomic	0.9751	Type1	0.9751	itrA1	0.9818
GCA_016485765.1_PDT000751398.1_genomic	0.9799	Type1	0.9799	itrA1	0.9794
GCA_001446715.1_ASM144671v1_genomic	0.9813	Type1	0.9813	itrA1	0.9782
GCA_008975665.1_ASM897566v1_genomic	0.9882	Type1	0.9882	itrA1	0.983
GCA_000600815.1_ASM60081v1_genomic	0.9896	Type1	0.9896	itrA1	0.9782
GCA_000611465.1_ASM61146v1_genomic	0.9896	Type1	0.9896	itrA1	0.9794
GCA_000297535.1_gacin24v1.0_genomic	0.9903	Type1	0.9903	itrA1	0.9794
GCA_000301195.1_ASM30119v1_genomic	0.9903	Type1	0.9903	itrA1	0.9794
GCA_000301355.1_ASM30135v1_genomic	0.9903	Type1	0.9903	itrA1	0.9794
GCA_000301415.1_ASM30141v1_genomic	0.9903	Type1	0.9903	itrA1	0.9794
GCA_000301935.1_ASM30193v1_genomic	0.9903	Type1	0.9903	itrA1	0.9794
GCA_000301975.1_ASM30197v1_genomic	0.9903	Type1	0.9903	itrA1	0.9794
GCA_000301995.1_ASM30199v1_genomic	0.9903	Type1	0.9903	itrA1	0.9794
GCA_000302155.1_ASM30215v1_genomic	0.9903	Type1	0.9903	itrA1	0.9794
GCA_000309115.1_gacin45v1.0_genomic	0.9903	Type1	0.9903	itrA1	0.9794
GCA_000453485.1_ASM45348v1_genomic	0.9903	Type1	0.9903	itrA1	0.9794
GCA_000453505.1_ASM45350v1_genomic	0.9903	Type1	0.9903	itrA1	0.9794
GCA_000580155.1_ASM58015v1_genomic	0.9903	Type1	0.9903	itrA1	0.9794
GCA_000580255.1_ASM58025v1_genomic	0.9903	Type1	0.9903	itrA1	0.9794
GCA_000580435.2_ASM58043v2_genomic	0.9903	Type1	0.9903	itrA1	0.9794
GCA_000580455.1_ASM58045v1_genomic	0.9903	Type1	0.9903	itrA1	0.9794
GCA_000580535.1_ASM58053v1_genomic	0.9903	Type1	0.9903	itrA1	0.9794
GCA_000581475.1_ASM58147v1_genomic	0.9903	Type1	0.9903	itrA1	0.9794
GCA_000581595.1_ASM58159v1_genomic	0.9903	Type1	0.9903	itrA1	0.9794
GCA_000582035.1_ASM58203v1_genomic	0.9903	Type1	0.9903	itrA1	0.9794
GCA_000582295.1_ASM58229v1_genomic	0.9903	Type1	0.9903	itrA1	0.9794
GCA_000588075.1_ASM58807v1_genomic	0.9903	Type1	0.9903	itrA1	0.9794
GCA_000600735.1_ASM60073v1_genomic	0.9903	Type1	0.9903	itrA1	0.9794
GCA_000600755.1_ASM60075v1_genomic	0.9903	Type1	0.9903	itrA1	0.9794
GCA_000600775.1_ASM60077v1_genomic	0.9903	Type1	0.9903	itrA1	0.9794
GCA_000600795.1_ASM60079v1_genomic	0.9903	Type1	0.9903	itrA1	0.9794
GCA_000600835.1_ASM60083v1_genomic	0.9903	Type1	0.9903	itrA1	0.9794
GCA_000600855.1_ASM60085v1_genomic	0.9903	Type1	0.9903	itrA1	0.9794
GCA_000600875.1_ASM60087v1_genomic	0.9903	Type1	0.9903	itrA1	0.9794
GCA_000600895.1_ASM60089v1_genomic	0.9903	Type1	0.9903	itrA1	0.9794
GCA_000611205.1_ASM61120v1_genomic	0.9903	Type1	0.9903	itrA1	0.9794
GCA_000611225.1_ASM61122v1_genomic	0.9903	Type1	0.9903	itrA1	0.9794
GCA_000611245.1_ASM61124v1_genomic	0.9903	Type1	0.9903	itrA1	0.9794
GCA_000611285.1_ASM61128v1_genomic	0.9903	Type1	0.9903	itrA1	0.9794
GCA_000611305.1_ASM61130v1_genomic	0.9903	Type1	0.9903	itrA1	0.9794
GCA_000611365.1_ASM61136v1_genomic	0.9903	Type1	0.9903	itrA1	0.9794
GCA_000611385.1_ASM61138v1_genomic	0.9903	Type1	0.9903	itrA1	0.9794
GCA_000611485.1_ASM61148v1_genomic	0.9903	Type1	0.9903	itrA1	0.9794
GCA_000627635.1_ASM62763v1_genomic	0.9903	Type1	0.9903	itrA1	0.9794
GCA_000627655.1_ASM62765v1_genomic	0.9903	Type1	0.9903	itrA1	0.9794
GCA_000627775.1_ASM62777v1_genomic	0.9903	Type1	0.9903	itrA1	0.9794
GCA_000671415.1_ASM67141v1_genomic	0.9903	Type1	0.9903	itrA1	0.9794
GCA_000671475.1_ASM67147v1_genomic	0.9903	Type1	0.9903	itrA1	0.9794
GCA_000671595.1_ASM67159v1_genomic	0.9903	Type1	0.9903	itrA1	0.9794
GCA_000671615.1_ASM67161v1_genomic	0.9903	Type1	0.9903	itrA1	0.9794
GCA_000671635.1_ASM67163v1_genomic	0.9903	Type1	0.9903	itrA1	0.9794
GCA_000681615.1_ASM68161v1_genomic	0.9903	Type1	0.9903	itrA1	0.9794
GCA_000681775.1_ASM68177v1_genomic	0.9903	Type1	0.9903	itrA1	0.9794
GCA_000681795.1_ASM68179v1_genomic	0.9903	Type1	0.9903	itrA1	0.9794
GCA_000682055.1_ASM68205v1_genomic	0.9903	Type1	0.9903	itrA1	0.9794
GCA_000682275.1_ASM68227v1_genomic	0.9903	Type1	0.9903	itrA1	0.9794
GCA_003948345.1_ASM394834v1_genomic	0.9903	Type1	0.9903	itrA1	0.9794
GCA_003948545.1_ASM394854v1_genomic	0.9903	Type1	0.9903	itrA1	0.9794
GCA_003948575.1_ASM394857v1_genomic	0.9903	Type1	0.9903	itrA1	0.9794
GCA_003949195.1_ASM394919v1_genomic	0.9903	Type1	0.9903	itrA1	0.9794
GCA_003970215.1_ASM397021v1_genomic	0.9903	Type1	0.9903	itrA1	0.9794
GCA_006493705.1_ASM649370v1_genomic	0.9903	Type1	0.9903	itrA1	0.9794
GCA_016539245.1_PDT000106865.1_genomic	0.9903	Type1	0.9903	itrA1	0.9794
GCA_019323815.1_ASM1932381v1_genomic	0.9903	Type1	0.9903	itrA1	0.9794
GCA_016536425.2_PDT000107081.2_genomic	0.9903	Type1	0.9903	itrA1	0.9794
GCA_016536525.2_PDT000107073.2_genomic	0.9903	Type1	0.9903	itrA1	0.9794
GCA_016523805.2_PDT000114307.2_genomic	0.9903	Type1	0.9903	itrA1	0.9794
GCA_016524105.2_PDT000114290.2_genomic	0.9903	Type1	0.9903	itrA1	0.9794
GCA_016525235.2_PDT000114246.2_genomic	0.9903	Type1	0.9903	itrA1	0.9794
GCA_016529905.2_PDT000113228.2_genomic	0.9903	Type1	0.9903	itrA1	0.9794
GCA_006492125.1_ASM649212v1_genomic	0.9903	Type1	0.9903	itrA1	0.9806
GCA_001675265.1_ASM167526v1_genomic	0.9903	Type1	0.9903	itrA1	0.9855
GCA_006492705.1_ASM649270v1_genomic	0.9903	Type1	0.9903	itrA1	0.9855
GCA_016485465.1_PDT000751407.1_genomic	0.9903	Type1	0.9903	itrA1	0.9855
GCA_016511495.1_PDT000431519.1_genomic	0.9903	Type1	0.9903	itrA1	0.9915
GCA_016511535.1_PDT000431518.1_genomic	0.9903	Type1	0.9903	itrA1	0.9915
GCA_016510975.1_PDT000431574.1_genomic	0.991	Type1	0.991	itrA1	0.9782
GCA_000301835.1_ASM30183v1_genomic	0.991	Type1	0.991	itrA1	0.9867
GCA_000731965.1_ASM73196v1_genomic	0.9917	Type1	0.9917	itrA1	0.9818
GCA_018678125.1_ASM1867812v1_genomic	0.9917	Type1	0.9917	itrA1	0.983
GCA_001674695.1_ASM167469v1_genomic	0.9917	Type1	0.9917	itrA1	0.9964
GCA_017951495.1_ASM1795149v1_genomic	0.9993	Type1	0.9993	itrA1	0.977
GCA_012952675.1_ASM1295267v1_genomic	0.9993	Type1	0.9993	itrA1	0.9794
GCA_016506985.1_ASM1650698v1_genomic	0.9993	Type1	0.9993	itrA1	0.9794
GCA_016507005.1_ASM1650700v1_genomic	0.9993	Type1	0.9993	itrA1	0.9794
GCA_016511805.1_PDT000424131.1_genomic	0.9993	Type1	0.9993	itrA1	0.9794
GCA_016511915.1_PDT000424132.1_genomic	0.9993	Type1	0.9993	itrA1	0.9794
GCA_015538275.1_ASM1553827v1_genomic	0.9993	Type1	0.9993	itrA1	1
GCA_016519795.2_PDT000115289.2_genomic	0.9993	Type1	0.9993	itrA1	1
GCA_016521015.2_PDT000114703.2_genomic	0.9993	Type1	0.9993	itrA1	1
GCA_016537005.2_PDT000107047.2_genomic	0.9993	Type1	0.9993	itrA1	1
GCA_016530115.2_PDT000113219.2_genomic	0.9993	Type1	0.9993	itrA1	1
GCA_001432375.1_ASM143237v1_genomic	1	Type1	1	itrA1	0.9735
GCA_000241665.2_ASM24166v2_genomic	1	Type1	1	itrA1	0.9758
GCA_000309215.1_gacin37v1.0_genomic	1	Type1	1	itrA1	0.9758
GCA_002948925.1_ASM294892v1_genomic	1	Type1	1	itrA1	0.9758
GCA_001612215.1_ASM161221v1_genomic	1	Type1	1	itrA1	0.9758
GCA_006493765.1_ASM649376v1_genomic	1	Type1	1	itrA1	0.9758
GCA_014882405.1_ASM1488240v1_genomic	1	Type1	1	itrA1	0.9758
GCA_016473955.1_PDT000893264.1_genomic	1	Type1	1	itrA1	0.9758
GCA_016474295.1_PDT000893253.1_genomic	1	Type1	1	itrA1	0.9758
GCA_016538865.1_PDT000106883.1_genomic	1	Type1	1	itrA1	0.9758
GCA_016538885.1_PDT000106881.1_genomic	1	Type1	1	itrA1	0.9758
GCA_016538895.1_PDT000106882.1_genomic	1	Type1	1	itrA1	0.9758
GCA_016538905.1_PDT000106880.1_genomic	1	Type1	1	itrA1	0.9758
GCA_016538975.1_PDT000106878.1_genomic	1	Type1	1	itrA1	0.9758
GCA_016538995.1_PDT000106879.1_genomic	1	Type1	1	itrA1	0.9758
GCA_016539105.1_PDT000106869.1_genomic	1	Type1	1	itrA1	0.9758
GCA_016539125.1_PDT000106871.1_genomic	1	Type1	1	itrA1	0.9758
GCA_016539365.1_PDT000106860.1_genomic	1	Type1	1	itrA1	0.9758
GCA_016539425.1_PDT000106861.1_genomic	1	Type1	1	itrA1	0.9758
GCA_016540805.1_PDT000106793.1_genomic	1	Type1	1	itrA1	0.9758
GCA_016541445.1_PDT000106764.1_genomic	1	Type1	1	itrA1	0.9758
GCA_016541465.1_PDT000106763.1_genomic	1	Type1	1	itrA1	0.9758
GCA_016541625.1_PDT000106762.1_genomic	1	Type1	1	itrA1	0.9758
GCA_016608805.1_PDT000893250.1_genomic	1	Type1	1	itrA1	0.9758
GCA_017949715.1_ASM1794971v1_genomic	1	Type1	1	itrA1	0.9758
GCA_017951315.1_ASM1795131v1_genomic	1	Type1	1	itrA1	0.9758
GCA_017951715.1_ASM1795171v1_genomic	1	Type1	1	itrA1	0.9758
GCA_018068125.1_ASM1806812v1_genomic	1	Type1	1	itrA1	0.9758
GCA_018068145.1_ASM1806814v1_genomic	1	Type1	1	itrA1	0.9758
GCA_018068165.1_ASM1806816v1_genomic	1	Type1	1	itrA1	0.9758
GCA_018068185.1_ASM1806818v1_genomic	1	Type1	1	itrA1	0.9758
GCA_016521145.2_PDT000114685.2_genomic	1	Type1	1	itrA1	0.9758
GCA_016521705.2_PDT000114630.2_genomic	1	Type1	1	itrA1	0.9758
GCA_016522175.2_PDT000114609.2_genomic	1	Type1	1	itrA1	0.9758
GCA_016536375.2_PDT000107082.2_genomic	1	Type1	1	itrA1	0.9758
GCA_016524215.2_PDT000114284.2_genomic	1	Type1	1	itrA1	0.9758
GCA_016527715.2_PDT000113700.2_genomic	1	Type1	1	itrA1	0.9758
GCA_000214985.2_gacin10v1.0_genomic	1	Type1	1	itrA1	0.977
GCA_000278625.1_AcbauOIFC137v1.0_genomic	1	Type1	1	itrA1	0.977
GCA_000278645.1_AcbauOIFC109v1.0_genomic	1	Type1	1	itrA1	0.977
GCA_000286535.1_gacin11v1.0_genomic	1	Type1	1	itrA1	0.977
GCA_000305295.1_gacin16v1.0_genomic	1	Type1	1	itrA1	0.977
GCA_000368105.1_Acin_baum_NIPH_1669_V1_genomic	1	Type1	1	itrA1	0.977
GCA_000580355.2_ASM58035v2_genomic	1	Type1	1	itrA1	0.977
GCA_000581555.1_ASM58155v1_genomic	1	Type1	1	itrA1	0.977
GCA_000583415.1_ASM58341v1_genomic	1	Type1	1	itrA1	0.977
GCA_000584275.1_ASM58427v1_genomic	1	Type1	1	itrA1	0.977
GCA_000584535.1_ASM58453v1_genomic	1	Type1	1	itrA1	0.977
GCA_000584595.1_ASM58459v1_genomic	1	Type1	1	itrA1	0.977
GCA_000584635.1_ASM58463v1_genomic	1	Type1	1	itrA1	0.977
GCA_000588115.1_ASM58811v1_genomic	1	Type1	1	itrA1	0.977
GCA_000627755.1_ASM62775v1_genomic	1	Type1	1	itrA1	0.977
GCA_000671675.1_ASM67167v1_genomic	1	Type1	1	itrA1	0.977
GCA_000681755.1_ASM68175v1_genomic	1	Type1	1	itrA1	0.977
GCA_000682015.1_ASM68201v1_genomic	1	Type1	1	itrA1	0.977
GCA_000682035.1_ASM68203v1_genomic	1	Type1	1	itrA1	0.977
GCA_000682295.1_ASM68229v1_genomic	1	Type1	1	itrA1	0.977
GCA_002143755.1_ASM214375v1_genomic	1	Type1	1	itrA1	0.977
GCA_002150405.1_ASM215040v1_genomic	1	Type1	1	itrA1	0.977
GCA_002184325.1_ASM218432v1_genomic	1	Type1	1	itrA1	0.977
GCA_002416325.1_ASM241632v1_genomic	1	Type1	1	itrA1	0.977
GCA_002416365.1_ASM241636v1_genomic	1	Type1	1	itrA1	0.977
GCA_003948195.1_ASM394819v1_genomic	1	Type1	1	itrA1	0.977
GCA_001612015.1_ASM161201v1_genomic	1	Type1	1	itrA1	0.977
GCA_001665145.1_ASM166514v1_genomic	1	Type1	1	itrA1	0.977
GCA_001950095.1_ASM195009v1_genomic	1	Type1	1	itrA1	0.977
GCA_001950315.1_ASM195031v1_genomic	1	Type1	1	itrA1	0.977
GCA_002014345.1_ASM201434v1_genomic	1	Type1	1	itrA1	0.977
GCA_002016855.1_ASM201685v1_genomic	1	Type1	1	itrA1	0.977
GCA_002143375.1_ASM214337v1_genomic	1	Type1	1	itrA1	0.977
GCA_006494005.1_ASM649400v1_genomic	1	Type1	1	itrA1	0.977
GCA_016485545.1_PDT000751411.1_genomic	1	Type1	1	itrA1	0.977
GCA_016487185.1_PDT000751269.1_genomic	1	Type1	1	itrA1	0.977
GCA_016487205.1_PDT000751271.1_genomic	1	Type1	1	itrA1	0.977
GCA_016496465.1_PDT000725037.1_genomic	1	Type1	1	itrA1	0.977
GCA_016538845.1_PDT000106877.1_genomic	1	Type1	1	itrA1	0.977
GCA_016539405.1_PDT000106858.1_genomic	1	Type1	1	itrA1	0.977
GCA_016540555.1_PDT000106804.1_genomic	1	Type1	1	itrA1	0.977
GCA_017948625.1_ASM1794862v1_genomic	1	Type1	1	itrA1	0.977
GCA_017948695.1_ASM1794869v1_genomic	1	Type1	1	itrA1	0.977
GCA_017948755.1_ASM1794875v1_genomic	1	Type1	1	itrA1	0.977
GCA_017948795.1_ASM1794879v1_genomic	1	Type1	1	itrA1	0.977
GCA_017948815.1_ASM1794881v1_genomic	1	Type1	1	itrA1	0.977
GCA_017948915.1_ASM1794891v1_genomic	1	Type1	1	itrA1	0.977
GCA_017949015.1_ASM1794901v1_genomic	1	Type1	1	itrA1	0.977
GCA_017949155.1_ASM1794915v1_genomic	1	Type1	1	itrA1	0.977
GCA_017949275.1_ASM1794927v1_genomic	1	Type1	1	itrA1	0.977
GCA_017949415.1_ASM1794941v1_genomic	1	Type1	1	itrA1	0.977
GCA_017949435.1_ASM1794943v1_genomic	1	Type1	1	itrA1	0.977
GCA_017949475.1_ASM1794947v1_genomic	1	Type1	1	itrA1	0.977
GCA_017949505.1_ASM1794950v1_genomic	1	Type1	1	itrA1	0.977
GCA_017949575.1_ASM1794957v1_genomic	1	Type1	1	itrA1	0.977
GCA_017949585.1_ASM1794958v1_genomic	1	Type1	1	itrA1	0.977
GCA_017949665.1_ASM1794966v1_genomic	1	Type1	1	itrA1	0.977
GCA_017949695.1_ASM1794969v1_genomic	1	Type1	1	itrA1	0.977
GCA_017949745.1_ASM1794974v1_genomic	1	Type1	1	itrA1	0.977
GCA_017949775.1_ASM1794977v1_genomic	1	Type1	1	itrA1	0.977
GCA_017949795.1_ASM1794979v1_genomic	1	Type1	1	itrA1	0.977
GCA_017949855.1_ASM1794985v1_genomic	1	Type1	1	itrA1	0.977
GCA_017949875.1_ASM1794987v1_genomic	1	Type1	1	itrA1	0.977
GCA_017949915.1_ASM1794991v1_genomic	1	Type1	1	itrA1	0.977
GCA_017949955.1_ASM1794995v1_genomic	1	Type1	1	itrA1	0.977
GCA_017949975.1_ASM1794997v1_genomic	1	Type1	1	itrA1	0.977
GCA_017949985.1_ASM1794998v1_genomic	1	Type1	1	itrA1	0.977
GCA_017950005.1_ASM1795000v1_genomic	1	Type1	1	itrA1	0.977
GCA_017950035.1_ASM1795003v1_genomic	1	Type1	1	itrA1	0.977
GCA_017950045.1_ASM1795004v1_genomic	1	Type1	1	itrA1	0.977
GCA_017950095.1_ASM1795009v1_genomic	1	Type1	1	itrA1	0.977
GCA_017950135.1_ASM1795013v1_genomic	1	Type1	1	itrA1	0.977
GCA_017950195.1_ASM1795019v1_genomic	1	Type1	1	itrA1	0.977
GCA_017950235.1_ASM1795023v1_genomic	1	Type1	1	itrA1	0.977
GCA_017950255.1_ASM1795025v1_genomic	1	Type1	1	itrA1	0.977
GCA_017950295.1_ASM1795029v1_genomic	1	Type1	1	itrA1	0.977
GCA_017950335.1_ASM1795033v1_genomic	1	Type1	1	itrA1	0.977
GCA_017950475.1_ASM1795047v1_genomic	1	Type1	1	itrA1	0.977
GCA_017950535.1_ASM1795053v1_genomic	1	Type1	1	itrA1	0.977
GCA_017950675.1_ASM1795067v1_genomic	1	Type1	1	itrA1	0.977
GCA_017950695.1_ASM1795069v1_genomic	1	Type1	1	itrA1	0.977
GCA_017950795.1_ASM1795079v1_genomic	1	Type1	1	itrA1	0.977
GCA_017950835.1_ASM1795083v1_genomic	1	Type1	1	itrA1	0.977
GCA_017950875.1_ASM1795087v1_genomic	1	Type1	1	itrA1	0.977
GCA_017950915.1_ASM1795091v1_genomic	1	Type1	1	itrA1	0.977
GCA_017950935.1_ASM1795093v1_genomic	1	Type1	1	itrA1	0.977
GCA_017951335.1_ASM1795133v1_genomic	1	Type1	1	itrA1	0.977
GCA_017951355.1_ASM1795135v1_genomic	1	Type1	1	itrA1	0.977
GCA_017951375.1_ASM1795137v1_genomic	1	Type1	1	itrA1	0.977
GCA_017951455.1_ASM1795145v1_genomic	1	Type1	1	itrA1	0.977
GCA_017951515.1_ASM1795151v1_genomic	1	Type1	1	itrA1	0.977
GCA_017951575.1_ASM1795157v1_genomic	1	Type1	1	itrA1	0.977
GCA_017951695.1_ASM1795169v1_genomic	1	Type1	1	itrA1	0.977
GCA_017951735.1_ASM1795173v1_genomic	1	Type1	1	itrA1	0.977
GCA_017951775.1_ASM1795177v1_genomic	1	Type1	1	itrA1	0.977
GCA_017951875.1_ASM1795187v1_genomic	1	Type1	1	itrA1	0.977
GCA_017951955.1_ASM1795195v1_genomic	1	Type1	1	itrA1	0.977
GCA_017951985.1_ASM1795198v1_genomic	1	Type1	1	itrA1	0.977
GCA_017951995.1_ASM1795199v1_genomic	1	Type1	1	itrA1	0.977
GCA_017952065.1_ASM1795206v1_genomic	1	Type1	1	itrA1	0.977
GCA_017952115.1_ASM1795211v1_genomic	1	Type1	1	itrA1	0.977
GCA_017952155.1_ASM1795215v1_genomic	1	Type1	1	itrA1	0.977
GCA_017952175.1_ASM1795217v1_genomic	1	Type1	1	itrA1	0.977
GCA_017952195.1_ASM1795219v1_genomic	1	Type1	1	itrA1	0.977
GCA_017952215.1_ASM1795221v1_genomic	1	Type1	1	itrA1	0.977
GCA_017952295.1_ASM1795229v1_genomic	1	Type1	1	itrA1	0.977
GCA_017952305.1_ASM1795230v1_genomic	1	Type1	1	itrA1	0.977
GCA_017952335.1_ASM1795233v1_genomic	1	Type1	1	itrA1	0.977
GCA_017952385.1_ASM1795238v1_genomic	1	Type1	1	itrA1	0.977
GCA_017952425.1_ASM1795242v1_genomic	1	Type1	1	itrA1	0.977
GCA_017952455.1_ASM1795245v1_genomic	1	Type1	1	itrA1	0.977
GCA_017952475.1_ASM1795247v1_genomic	1	Type1	1	itrA1	0.977
GCA_017952525.1_ASM1795252v1_genomic	1	Type1	1	itrA1	0.977
GCA_017952555.1_ASM1795255v1_genomic	1	Type1	1	itrA1	0.977
GCA_017952615.1_ASM1795261v1_genomic	1	Type1	1	itrA1	0.977
GCA_017952725.1_ASM1795272v1_genomic	1	Type1	1	itrA1	0.977
GCA_017952755.1_ASM1795275v1_genomic	1	Type1	1	itrA1	0.977
GCA_017952775.1_ASM1795277v1_genomic	1	Type1	1	itrA1	0.977
GCA_017952855.1_ASM1795285v1_genomic	1	Type1	1	itrA1	0.977
GCA_017952875.1_ASM1795287v1_genomic	1	Type1	1	itrA1	0.977
GCA_017952965.1_ASM1795296v1_genomic	1	Type1	1	itrA1	0.977
GCA_017953035.1_ASM1795303v1_genomic	1	Type1	1	itrA1	0.977
GCA_018069365.1_ASM1806936v1_genomic	1	Type1	1	itrA1	0.977
GCA_018221345.1_ASM1822134v1_genomic	1	Type1	1	itrA1	0.977
GCA_018221365.1_ASM1822136v1_genomic	1	Type1	1	itrA1	0.977
GCA_018221385.1_ASM1822138v1_genomic	1	Type1	1	itrA1	0.977
GCA_018221425.1_ASM1822142v1_genomic	1	Type1	1	itrA1	0.977
GCA_016519525.2_PDT000115298.2_genomic	1	Type1	1	itrA1	0.977
GCA_016519615.2_PDT000115295.2_genomic	1	Type1	1	itrA1	0.977
GCA_016519645.2_PDT000115292.2_genomic	1	Type1	1	itrA1	0.977
GCA_016519675.2_PDT000115293.2_genomic	1	Type1	1	itrA1	0.977
GCA_016519765.2_PDT000115287.2_genomic	1	Type1	1	itrA1	0.977
GCA_016519845.2_PDT000115288.2_genomic	1	Type1	1	itrA1	0.977
GCA_016519865.2_PDT000115286.2_genomic	1	Type1	1	itrA1	0.977
GCA_016519875.2_PDT000115282.2_genomic	1	Type1	1	itrA1	0.977
GCA_016519925.2_PDT000115285.2_genomic	1	Type1	1	itrA1	0.977
GCA_016520155.2_PDT000114739.2_genomic	1	Type1	1	itrA1	0.977
GCA_016520225.2_PDT000114737.2_genomic	1	Type1	1	itrA1	0.977
GCA_016520265.2_PDT000114735.2_genomic	1	Type1	1	itrA1	0.977
GCA_016520285.2_PDT000114734.2_genomic	1	Type1	1	itrA1	0.977
GCA_016520605.2_PDT000114720.2_genomic	1	Type1	1	itrA1	0.977
GCA_016520755.2_PDT000114713.2_genomic	1	Type1	1	itrA1	0.977
GCA_016520795.2_PDT000114714.2_genomic	1	Type1	1	itrA1	0.977
GCA_016520935.2_PDT000114706.2_genomic	1	Type1	1	itrA1	0.977
GCA_016521105.2_PDT000114683.2_genomic	1	Type1	1	itrA1	0.977
GCA_016521155.2_PDT000114684.2_genomic	1	Type1	1	itrA1	0.977
GCA_016521185.2_PDT000114681.2_genomic	1	Type1	1	itrA1	0.977
GCA_016521335.2_PDT000114677.2_genomic	1	Type1	1	itrA1	0.977
GCA_016521445.2_PDT000114673.2_genomic	1	Type1	1	itrA1	0.977
GCA_016521475.2_PDT000114672.2_genomic	1	Type1	1	itrA1	0.977
GCA_016521545.2_PDT000114633.2_genomic	1	Type1	1	itrA1	0.977
GCA_016521655.2_PDT000114629.2_genomic	1	Type1	1	itrA1	0.977
GCA_016521725.2_PDT000114628.2_genomic	1	Type1	1	itrA1	0.977
GCA_016521835.2_PDT000114624.2_genomic	1	Type1	1	itrA1	0.977
GCA_016521895.2_PDT000114619.2_genomic	1	Type1	1	itrA1	0.977
GCA_016521965.2_PDT000114617.2_genomic	1	Type1	1	itrA1	0.977
GCA_016522155.2_PDT000114611.2_genomic	1	Type1	1	itrA1	0.977
GCA_016522265.2_PDT000114613.2_genomic	1	Type1	1	itrA1	0.977
GCA_016522415.2_PDT000114601.2_genomic	1	Type1	1	itrA1	0.977
GCA_016533125.2_PDT000111418.2_genomic	1	Type1	1	itrA1	0.977
GCA_016533145.2_PDT000111415.2_genomic	1	Type1	1	itrA1	0.977
GCA_016534365.2_PDT000111408.2_genomic	1	Type1	1	itrA1	0.977
GCA_016534445.2_PDT000111409.2_genomic	1	Type1	1	itrA1	0.977
GCA_016534465.2_PDT000111407.2_genomic	1	Type1	1	itrA1	0.977
GCA_016534695.2_PDT000111403.2_genomic	1	Type1	1	itrA1	0.977
GCA_016536185.2_PDT000107103.2_genomic	1	Type1	1	itrA1	0.977
GCA_016536265.2_PDT000107104.2_genomic	1	Type1	1	itrA1	0.977
GCA_016536285.2_PDT000107100.2_genomic	1	Type1	1	itrA1	0.977
GCA_016536305.2_PDT000107101.2_genomic	1	Type1	1	itrA1	0.977
GCA_016536345.2_PDT000107083.2_genomic	1	Type1	1	itrA1	0.977
GCA_016536445.2_PDT000107078.2_genomic	1	Type1	1	itrA1	0.977
GCA_016536485.2_PDT000107080.2_genomic	1	Type1	1	itrA1	0.977
GCA_016536695.2_PDT000107066.2_genomic	1	Type1	1	itrA1	0.977
GCA_016536725.2_PDT000107057.2_genomic	1	Type1	1	itrA1	0.977
GCA_016536785.2_PDT000107058.2_genomic	1	Type1	1	itrA1	0.977
GCA_016536795.2_PDT000107056.2_genomic	1	Type1	1	itrA1	0.977
GCA_016536825.2_PDT000107055.2_genomic	1	Type1	1	itrA1	0.977
GCA_016536905.2_PDT000107052.2_genomic	1	Type1	1	itrA1	0.977
GCA_016537065.2_PDT000107048.2_genomic	1	Type1	1	itrA1	0.977
GCA_016537185.2_PDT000107122.2_genomic	1	Type1	1	itrA1	0.977
GCA_016537685.2_PDT000107116.2_genomic	1	Type1	1	itrA1	0.977
GCA_016539755.2_PDT000106849.2_genomic	1	Type1	1	itrA1	0.977
GCA_016610485.2_PDT000113233.2_genomic	1	Type1	1	itrA1	0.977
GCA_016522475.2_PDT000114602.2_genomic	1	Type1	1	itrA1	0.977
GCA_016522595.2_PDT000114594.2_genomic	1	Type1	1	itrA1	0.977
GCA_016522615.2_PDT000114596.2_genomic	1	Type1	1	itrA1	0.977
GCA_016522625.2_PDT000114597.2_genomic	1	Type1	1	itrA1	0.977
GCA_016522685.2_PDT000114589.2_genomic	1	Type1	1	itrA1	0.977
GCA_016522865.2_PDT000114587.2_genomic	1	Type1	1	itrA1	0.977
GCA_016522915.2_PDT000114578.2_genomic	1	Type1	1	itrA1	0.977
GCA_016522955.2_PDT000114581.2_genomic	1	Type1	1	itrA1	0.977
GCA_016522975.2_PDT000114580.2_genomic	1	Type1	1	itrA1	0.977
GCA_016523045.2_PDT000114574.2_genomic	1	Type1	1	itrA1	0.977
GCA_016523395.2_PDT000114325.2_genomic	1	Type1	1	itrA1	0.977
GCA_016523405.2_PDT000114327.2_genomic	1	Type1	1	itrA1	0.977
GCA_016523495.2_PDT000114324.2_genomic	1	Type1	1	itrA1	0.977
GCA_016523855.2_PDT000114309.2_genomic	1	Type1	1	itrA1	0.977
GCA_016523875.2_PDT000114302.2_genomic	1	Type1	1	itrA1	0.977
GCA_016523935.2_PDT000114303.2_genomic	1	Type1	1	itrA1	0.977
GCA_016523995.2_PDT000114298.2_genomic	1	Type1	1	itrA1	0.977
GCA_016524235.2_PDT000114285.2_genomic	1	Type1	1	itrA1	0.977
GCA_016524795.2_PDT000114268.2_genomic	1	Type1	1	itrA1	0.977
GCA_016524895.2_PDT000114264.2_genomic	1	Type1	1	itrA1	0.977
GCA_016524945.2_PDT000114263.2_genomic	1	Type1	1	itrA1	0.977
GCA_016525095.2_PDT000114255.2_genomic	1	Type1	1	itrA1	0.977
GCA_016525195.2_PDT000114249.2_genomic	1	Type1	1	itrA1	0.977
GCA_016525315.2_PDT000114241.2_genomic	1	Type1	1	itrA1	0.977
GCA_016525335.2_PDT000114237.2_genomic	1	Type1	1	itrA1	0.977
GCA_016525415.2_PDT000114238.2_genomic	1	Type1	1	itrA1	0.977
GCA_016525435.2_PDT000114233.2_genomic	1	Type1	1	itrA1	0.977
GCA_016525535.2_PDT000114229.2_genomic	1	Type1	1	itrA1	0.977
GCA_016525575.2_PDT000114230.2_genomic	1	Type1	1	itrA1	0.977
GCA_016525695.2_PDT000114213.2_genomic	1	Type1	1	itrA1	0.977
GCA_016525745.2_PDT000114222.2_genomic	1	Type1	1	itrA1	0.977
GCA_016525775.2_PDT000114223.2_genomic	1	Type1	1	itrA1	0.977
GCA_016525795.2_PDT000114219.2_genomic	1	Type1	1	itrA1	0.977
GCA_016526055.2_PDT000114208.2_genomic	1	Type1	1	itrA1	0.977
GCA_016526075.2_PDT000114207.2_genomic	1	Type1	1	itrA1	0.977
GCA_016526225.2_PDT000114111.2_genomic	1	Type1	1	itrA1	0.977
GCA_016526265.2_PDT000114204.2_genomic	1	Type1	1	itrA1	0.977
GCA_016526445.2_PDT000114107.2_genomic	1	Type1	1	itrA1	0.977
GCA_016526675.2_PDT000114100.2_genomic	1	Type1	1	itrA1	0.977
GCA_016527195.2_PDT000114092.2_genomic	1	Type1	1	itrA1	0.977
GCA_016527555.2_PDT000113798.2_genomic	1	Type1	1	itrA1	0.977
GCA_016527575.2_PDT000113800.2_genomic	1	Type1	1	itrA1	0.977
GCA_016527885.2_PDT000113698.2_genomic	1	Type1	1	itrA1	0.977
GCA_016527955.2_PDT000113697.2_genomic	1	Type1	1	itrA1	0.977
GCA_016528055.2_PDT000113695.2_genomic	1	Type1	1	itrA1	0.977
GCA_016528085.2_PDT000113694.2_genomic	1	Type1	1	itrA1	0.977
GCA_016528235.2_PDT000113688.2_genomic	1	Type1	1	itrA1	0.977
GCA_016528315.2_PDT000113685.2_genomic	1	Type1	1	itrA1	0.977
GCA_016528325.2_PDT000113609.2_genomic	1	Type1	1	itrA1	0.977
GCA_016528365.2_PDT000113686.2_genomic	1	Type1	1	itrA1	0.977
GCA_016528415.2_PDT000113605.2_genomic	1	Type1	1	itrA1	0.977
GCA_016528655.2_PDT000113596.2_genomic	1	Type1	1	itrA1	0.977
GCA_016529715.2_PDT000113588.2_genomic	1	Type1	1	itrA1	0.977
GCA_016529775.2_PDT000113235.2_genomic	1	Type1	1	itrA1	0.977
GCA_016529885.2_PDT000113229.2_genomic	1	Type1	1	itrA1	0.977
GCA_016529965.2_PDT000113231.2_genomic	1	Type1	1	itrA1	0.977
GCA_016530005.2_PDT000113227.2_genomic	1	Type1	1	itrA1	0.977
GCA_016530105.2_PDT000113181.2_genomic	1	Type1	1	itrA1	0.977
GCA_016530155.2_PDT000113220.2_genomic	1	Type1	1	itrA1	0.977
GCA_016530175.2_PDT000113180.2_genomic	1	Type1	1	itrA1	0.977
GCA_016530255.2_PDT000113178.2_genomic	1	Type1	1	itrA1	0.977
GCA_016530275.2_PDT000113179.2_genomic	1	Type1	1	itrA1	0.977
GCA_016530335.2_PDT000113174.2_genomic	1	Type1	1	itrA1	0.977
GCA_016532425.2_PDT000113165.2_genomic	1	Type1	1	itrA1	0.977
GCA_016532555.2_PDT000113144.2_genomic	1	Type1	1	itrA1	0.977
GCA_016532725.2_PDT000113164.2_genomic	1	Type1	1	itrA1	0.977
GCA_000301515.1_ASM30151v1_genomic	1	Type1	1	itrA1	0.9794
GCA_000301535.1_ASM30153v1_genomic	1	Type1	1	itrA1	0.9794
GCA_000301555.1_ASM30155v1_genomic	1	Type1	1	itrA1	0.9794
GCA_000302175.1_ASM30217v1_genomic	1	Type1	1	itrA1	0.9794
GCA_000453225.1_ASM45322v1_genomic	1	Type1	1	itrA1	0.9794
GCA_000453245.1_ASM45324v1_genomic	1	Type1	1	itrA1	0.9794
GCA_000453265.1_ASM45326v1_genomic	1	Type1	1	itrA1	0.9794
GCA_000453685.1_ASM45368v1_genomic	1	Type1	1	itrA1	0.9794
GCA_000516135.1_gabuh5107_v01_genomic	1	Type1	1	itrA1	0.9794
GCA_002184335.1_ASM218433v1_genomic	1	Type1	1	itrA1	0.9794
GCA_003948595.1_ASM394859v1_genomic	1	Type1	1	itrA1	0.9794
GCA_001432865.1_ASM143286v1_genomic	1	Type1	1	itrA1	0.9794
GCA_001664765.1_ASM166476v1_genomic	1	Type1	1	itrA1	0.9794
GCA_002136605.1_ASM213660v1_genomic	1	Type1	1	itrA1	0.9794
GCA_002137335.1_ASM213733v1_genomic	1	Type1	1	itrA1	0.9794
GCA_014880275.1_ASM1488027v1_genomic	1	Type1	1	itrA1	0.9794
GCA_014880515.1_ASM1488051v1_genomic	1	Type1	1	itrA1	0.9794
GCA_014881115.1_ASM1488111v1_genomic	1	Type1	1	itrA1	0.9794
GCA_014881125.1_ASM1488112v1_genomic	1	Type1	1	itrA1	0.9794
GCA_014881165.1_ASM1488116v1_genomic	1	Type1	1	itrA1	0.9794
GCA_014881205.1_ASM1488120v1_genomic	1	Type1	1	itrA1	0.9794
GCA_016470435.1_PDT000908005.1_genomic	1	Type1	1	itrA1	0.9794
GCA_016475205.1_PDT000869958.1_genomic	1	Type1	1	itrA1	0.9794
GCA_016479125.1_PDT000864231.1_genomic	1	Type1	1	itrA1	0.9794
GCA_016479165.1_PDT000864230.1_genomic	1	Type1	1	itrA1	0.9794
GCA_016479405.1_PDT000850636.1_genomic	1	Type1	1	itrA1	0.9794
GCA_016479435.1_PDT000850616.1_genomic	1	Type1	1	itrA1	0.9794
GCA_016481105.1_PDT000821627.1_genomic	1	Type1	1	itrA1	0.9794
GCA_016481575.1_PDT000821610.1_genomic	1	Type1	1	itrA1	0.9794
GCA_016483035.1_PDT000821580.1_genomic	1	Type1	1	itrA1	0.9794
GCA_016489225.1_PDT000733286.1_genomic	1	Type1	1	itrA1	0.9794
GCA_016489685.1_PDT000733231.1_genomic	1	Type1	1	itrA1	0.9794
GCA_016544145.1_PDT000928457.1_genomic	1	Type1	1	itrA1	0.9794
GCA_016544185.1_PDT000928454.1_genomic	1	Type1	1	itrA1	0.9794
GCA_016544365.1_PDT000928443.1_genomic	1	Type1	1	itrA1	0.9794
GCA_016544485.1_PDT000928439.1_genomic	1	Type1	1	itrA1	0.9794
GCA_016544845.1_PDT000928414.1_genomic	1	Type1	1	itrA1	0.9794
GCA_016545005.1_PDT000928420.1_genomic	1	Type1	1	itrA1	0.9794
GCA_016608885.1_PDT000888240.1_genomic	1	Type1	1	itrA1	0.9794
GCA_016609805.1_PDT000751256.1_genomic	1	Type1	1	itrA1	0.9794
GCA_016974095.1_PDT000968709.1_genomic	1	Type1	1	itrA1	0.9794
GCA_016974115.1_PDT000968717.1_genomic	1	Type1	1	itrA1	0.9794
GCA_016974235.1_PDT000968739.1_genomic	1	Type1	1	itrA1	0.9794
GCA_016974415.1_PDT000968705.1_genomic	1	Type1	1	itrA1	0.9794
GCA_016974695.1_PDT000968706.1_genomic	1	Type1	1	itrA1	0.9794
GCA_016974715.1_PDT000968700.1_genomic	1	Type1	1	itrA1	0.9794
GCA_017119625.1_PDT000949976.1_genomic	1	Type1	1	itrA1	0.9794
GCA_017120185.1_PDT000949968.1_genomic	1	Type1	1	itrA1	0.9794
GCA_017364025.1_PDT000985304.1_genomic	1	Type1	1	itrA1	0.9794
GCA_017364065.1_PDT000985300.1_genomic	1	Type1	1	itrA1	0.9794
GCA_017835295.1_PDT001001331.1_genomic	1	Type1	1	itrA1	0.9794
GCA_017835715.1_PDT001001330.1_genomic	1	Type1	1	itrA1	0.9794
GCA_017835895.1_PDT001001308.1_genomic	1	Type1	1	itrA1	0.9794
GCA_017835975.1_PDT001001298.1_genomic	1	Type1	1	itrA1	0.9794
GCA_017836255.1_PDT001001344.1_genomic	1	Type1	1	itrA1	0.9794
GCA_018285795.1_PDT001019425.1_genomic	1	Type1	1	itrA1	0.9794
GCA_018286515.1_PDT001019387.1_genomic	1	Type1	1	itrA1	0.9794
GCA_019081485.1_PDT001079870.1_genomic	1	Type1	1	itrA1	0.9794
GCA_019316225.1_PDT001094473.1_genomic	1	Type1	1	itrA1	0.9794
GCA_019316345.1_PDT001094468.1_genomic	1	Type1	1	itrA1	0.9794
GCA_019316385.1_PDT001094469.1_genomic	1	Type1	1	itrA1	0.9794
GCA_019506765.1_PDT001106464.1_genomic	1	Type1	1	itrA1	0.9794
GCA_019732975.1_PDT001114975.1_genomic	1	Type1	1	itrA1	0.9794
GCA_002183515.1_ASM218351v1_genomic	1	Type1	1	itrA1	0.9806
GCA_000588355.1_ASM58835v1_genomic	1	Type1	1	itrA1	0.9818
GCA_002741415.1_ASM274141v1_genomic	1	Type1	1	itrA1	0.9988
GCA_003345965.1_ASM334596v1_genomic	1	Type1	1	itrA1	0.9988
GCA_003627465.1_ASM362746v1_genomic	1	Type1	1	itrA1	0.9988
GCA_003711885.1_ASM371188v1_genomic	1	Type1	1	itrA1	0.9988
GCA_904886895.1_Aci00827-181019_contigs_filtered.fa.gz_genomic	1	Type1	1	itrA1	0.9988
GCA_001512055.1_7468_2_74_genomic	1	Type1	1	itrA1	0.9988
GCA_010500435.1_ASM1050043v1_genomic	1	Type1	1	itrA1	0.9988
GCA_012935005.1_ASM1293500v1_genomic	1	Type1	1	itrA1	0.9988
GCA_013185135.1_ASM1318513v1_genomic	1	Type1	1	itrA1	0.9988
GCA_016469235.1_PDT000924680.1_genomic	1	Type1	1	itrA1	0.9988
GCA_016514115.1_PDT000173806.3_genomic	1	Type1	1	itrA1	0.9988
GCA_016514675.1_PDT000173778.3_genomic	1	Type1	1	itrA1	0.9988
GCA_016514975.1_PDT000173763.3_genomic	1	Type1	1	itrA1	0.9988
GCA_016516715.1_PDT000173847.1_genomic	1	Type1	1	itrA1	0.9988
GCA_016516895.1_PDT000173839.1_genomic	1	Type1	1	itrA1	0.9988
GCA_016516995.1_PDT000173836.1_genomic	1	Type1	1	itrA1	0.9988
GCA_000069245.1_ASM6924v1_genomic	1	Type1	1	itrA1	1
GCA_000177715.1_ASM17771v1_genomic	1	Type1	1	itrA1	1
GCA_000241685.2_ASM24168v2_genomic	1	Type1	1	itrA1	1
GCA_000286615.1_gacin07v1.0_genomic	1	Type1	1	itrA1	1
GCA_000297595.1_gacin26v1.0_genomic	1	Type1	1	itrA1	1
GCA_000302275.1_ASM30227v1_genomic	1	Type1	1	itrA1	1
GCA_000304655.1_gacin18v1.0_genomic	1	Type1	1	itrA1	1
GCA_000304695.1_gacin17v1.0_genomic	1	Type1	1	itrA1	1
GCA_000305215.1_gacin13v1.0_genomic	1	Type1	1	itrA1	1
GCA_000305315.1_gacin21v1.0_genomic	1	Type1	1	itrA1	1
GCA_000309195.1_gacin35v1.0_genomic	1	Type1	1	itrA1	1
GCA_000309275.1_gacin36v1.0_genomic	1	Type1	1	itrA1	1
GCA_000353775.1_ABNIH19_1_genomic	1	Type1	1	itrA1	1
GCA_000353955.1_ABNIH6_1_genomic	1	Type1	1	itrA1	1
GCA_000353975.1_ABNIH7_1_genomic	1	Type1	1	itrA1	1
GCA_000353995.1_ABNIH10_1_genomic	1	Type1	1	itrA1	1
GCA_000354015.1_ABNIH11_1_genomic	1	Type1	1	itrA1	1
GCA_000369185.1_Acin_baum_NIPH_527_V1_genomic	1	Type1	1	itrA1	1
GCA_000369325.1_Acin_baum_NIPH_290_V1_genomic	1	Type1	1	itrA1	1
GCA_000441955.1_gabv01_genomic	1	Type1	1	itrA1	1
GCA_000453885.1_ASM45388v1_genomic	1	Type1	1	itrA1	1
GCA_000586635.1_MRSN57_genomic	1	Type1	1	itrA1	1
GCA_000586655.1_MRSN58_genomic	1	Type1	1	itrA1	1
GCA_000731975.1_ASM73197v1_genomic	1	Type1	1	itrA1	1
GCA_000750855.1_600_CLC_genomic	1	Type1	1	itrA1	1
GCA_000763365.1_ASM76336v1_genomic	1	Type1	1	itrA1	1
GCA_000770605.1_gabab5075v1.0_genomic	1	Type1	1	itrA1	1
GCA_000794125.1_ASM79412v1_genomic	1	Type1	1	itrA1	1
GCA_000830055.1_ASM83005v1_genomic	1	Type1	1	itrA1	1
GCA_000836625.1_ASM83662v1_genomic	1	Type1	1	itrA1	1
GCA_000963815.1_ASM96381v1_genomic	1	Type1	1	itrA1	1
GCA_002150485.1_ASM215048v1_genomic	1	Type1	1	itrA1	1
GCA_002210065.1_ASM221006v1_genomic	1	Type1	1	itrA1	1
GCA_002245665.1_ASM224566v1_genomic	1	Type1	1	itrA1	1
GCA_002288625.1_ASM228862v1_genomic	1	Type1	1	itrA1	1
GCA_002416345.1_ASM241634v1_genomic	1	Type1	1	itrA1	1
GCA_002416375.1_ASM241637v1_genomic	1	Type1	1	itrA1	1
GCA_002416475.1_ASM241647v1_genomic	1	Type1	1	itrA1	1
GCA_002724085.1_ASM272408v1_genomic	1	Type1	1	itrA1	1
GCA_002803025.2_ASM280302v2_genomic	1	Type1	1	itrA1	1
GCA_002837955.2_ASM283795v2_genomic	1	Type1	1	itrA1	1
GCA_002838005.2_ASM283800v2_genomic	1	Type1	1	itrA1	1
GCA_002927895.1_ASM292789v1_genomic	1	Type1	1	itrA1	1
GCA_002996805.1_ASM299680v1_genomic	1	Type1	1	itrA1	1
GCA_002999195.2_ASM299919v2_genomic	1	Type1	1	itrA1	1
GCA_003020205.1_ASM302020v1_genomic	1	Type1	1	itrA1	1
GCA_003020215.1_ASM302021v1_genomic	1	Type1	1	itrA1	1
GCA_003325575.1_ASM332557v1_genomic	1	Type1	1	itrA1	1
GCA_003325635.1_ASM332563v1_genomic	1	Type1	1	itrA1	1
GCA_003325665.1_ASM332566v1_genomic	1	Type1	1	itrA1	1
GCA_003522845.1_ASM352284v1_genomic	1	Type1	1	itrA1	1
GCA_003615305.1_ASM361530v1_genomic	1	Type1	1	itrA1	1
GCA_003670075.1_ASM367007v1_genomic	1	Type1	1	itrA1	1
GCA_003711905.1_ASM371190v1_genomic	1	Type1	1	itrA1	1
GCA_004347305.1_ASM434730v1_genomic	1	Type1	1	itrA1	1
GCA_004357085.1_ASM435708v1_genomic	1	Type1	1	itrA1	1
GCA_004357125.1_ASM435712v1_genomic	1	Type1	1	itrA1	1
GCA_900240205.1_ACB5_genomic	1	Type1	1	itrA1	1
GCA_900406715.1_De_novo_assembly_of_KCRI_isolate_RDK04_363_genomic	1	Type1	1	itrA1	1
GCA_900406745.1_De_novo_assembly_of_KCRI_isolate_RDK06_423_genomic	1	Type1	1	itrA1	1
GCA_900406755.1_De_novo_assembly_of_KCRI_isolate_RDK05_558_genomic	1	Type1	1	itrA1	1
GCA_900406765.1_De_novo_assembly_of_KCRI_isolate_RDK05_518B_genomic	1	Type1	1	itrA1	1
GCA_900476685.2_7468_2_72_genomic	1	Type1	1	itrA1	1
GCA_900476715.2_7521_8_48_genomic	1	Type1	1	itrA1	1
GCA_900476755.2_7468_2_92_genomic	1	Type1	1	itrA1	1
GCA_900476775.2_7468_2_71_genomic	1	Type1	1	itrA1	1
GCA_900476785.2_7521_8_37_genomic	1	Type1	1	itrA1	1
GCA_900476815.2_7521_8_31_genomic	1	Type1	1	itrA1	1
GCA_900476875.2_7521_8_33_genomic	1	Type1	1	itrA1	1
GCA_900476885.2_7521_8_35_genomic	1	Type1	1	itrA1	1
GCA_900476965.2_9179_4_7_genomic	1	Type1	1	itrA1	1
GCA_900477435.2_9179_4_78_genomic	1	Type1	1	itrA1	1
GCA_900477445.2_9179_4_77_genomic	1	Type1	1	itrA1	1
GCA_900477455.2_9179_4_79_genomic	1	Type1	1	itrA1	1
GCA_900477475.2_9179_4_81_genomic	1	Type1	1	itrA1	1
GCA_900477525.2_9179_4_83_genomic	1	Type1	1	itrA1	1
GCA_900490095.2_9262_1_30_genomic	1	Type1	1	itrA1	1
GCA_900607735.1_abaum002_genomic	1	Type1	1	itrA1	1
GCA_901484875.1_aba_5m_assembly_genomic	1	Type1	1	itrA1	1
GCA_901669955.1_aba1_assembly_genomic	1	Type1	1	itrA1	1
GCA_902702975.1_Aci00879_genomic	1	Type1	1	itrA1	1
GCA_902703065.1_Aci00881_genomic	1	Type1	1	itrA1	1
GCA_902703085.1_Aci00880_genomic	1	Type1	1	itrA1	1
GCA_902703115.1_Aci00882_genomic	1	Type1	1	itrA1	1
GCA_904884555.1_Aci00702-180921_contigs_filtered.fa.gz_genomic	1	Type1	1	itrA1	1
GCA_904885835.1_Aci00717-181015_contigs_filtered.fa.gz_genomic	1	Type1	1	itrA1	1
GCA_904887015.1_Aci00759-181019_contigs_filtered.fa.gz_genomic	1	Type1	1	itrA1	1
GCA_000969385.1_ASM96938v1_genomic	1	Type1	1	itrA1	1
GCA_001028265.1_gdodcwi06_v01_genomic	1	Type1	1	itrA1	1
GCA_001028305.1_gdodcwi04_v01_genomic	1	Type1	1	itrA1	1
GCA_001028315.1_gdodcwi05_v01_genomic	1	Type1	1	itrA1	1
GCA_001028335.1_gdodcwi03_v01_genomic	1	Type1	1	itrA1	1
GCA_001028385.1_gdodcwi01_v01_genomic	1	Type1	1	itrA1	1
GCA_001443265.1_ASM144326v1_genomic	1	Type1	1	itrA1	1
GCA_001444215.1_ASM144421v1_genomic	1	Type1	1	itrA1	1
GCA_001444225.1_ASM144422v1_genomic	1	Type1	1	itrA1	1
GCA_001444255.1_ASM144425v1_genomic	1	Type1	1	itrA1	1
GCA_001444265.1_ASM144426v1_genomic	1	Type1	1	itrA1	1
GCA_001511855.1_9179_4_85_genomic	1	Type1	1	itrA1	1
GCA_001511875.1_9179_4_76_genomic	1	Type1	1	itrA1	1
GCA_001511895.1_9179_4_80_genomic	1	Type1	1	itrA1	1
GCA_001511935.1_7468_2_60_genomic	1	Type1	1	itrA1	1
GCA_001511975.1_7468_2_93_genomic	1	Type1	1	itrA1	1
GCA_001512015.1_7521_8_25_genomic	1	Type1	1	itrA1	1
GCA_001512035.1_7521_8_32_genomic	1	Type1	1	itrA1	1
GCA_001512075.1_7521_8_28_genomic	1	Type1	1	itrA1	1
GCA_001512095.1_7521_8_38_genomic	1	Type1	1	itrA1	1
GCA_001512115.1_9179_4_82_genomic	1	Type1	1	itrA1	1
GCA_001512135.1_7468_2_79_genomic	1	Type1	1	itrA1	1
GCA_001512155.1_7521_8_36_genomic	1	Type1	1	itrA1	1
GCA_001512175.1_7468_2_75_genomic	1	Type1	1	itrA1	1
GCA_001512195.1_7468_2_95_genomic	1	Type1	1	itrA1	1
GCA_001512215.1_9179_4_6_genomic	1	Type1	1	itrA1	1
GCA_001512235.1_7468_2_91_genomic	1	Type1	1	itrA1	1
GCA_001512255.1_7521_8_39_genomic	1	Type1	1	itrA1	1
GCA_001549575.1_ASM154957v1_genomic	1	Type1	1	itrA1	1
GCA_001584465.1_ASM158446v1_genomic	1	Type1	1	itrA1	1
GCA_001612005.1_ASM161200v1_genomic	1	Type1	1	itrA1	1
GCA_001612115.1_ASM161211v1_genomic	1	Type1	1	itrA1	1
GCA_001612255.1_ASM161225v1_genomic	1	Type1	1	itrA1	1
GCA_001612275.1_ASM161227v1_genomic	1	Type1	1	itrA1	1
GCA_001612435.1_ASM161243v1_genomic	1	Type1	1	itrA1	1
GCA_001612455.1_ASM161245v1_genomic	1	Type1	1	itrA1	1
GCA_001657725.1_ASM165772v1_genomic	1	Type1	1	itrA1	1
GCA_001704695.1_ASM170469v1_genomic	1	Type1	1	itrA1	1
GCA_001907155.1_ASM190715v1_genomic	1	Type1	1	itrA1	1
GCA_005819215.1_ASM581921v1_genomic	1	Type1	1	itrA1	1
GCA_006385075.1_ASM638507v1_genomic	1	Type1	1	itrA1	1
GCA_006491855.1_ASM649185v1_genomic	1	Type1	1	itrA1	1
GCA_006491965.1_ASM649196v1_genomic	1	Type1	1	itrA1	1
GCA_006491985.1_ASM649198v1_genomic	1	Type1	1	itrA1	1
GCA_006492055.1_ASM649205v1_genomic	1	Type1	1	itrA1	1
GCA_006492065.1_ASM649206v1_genomic	1	Type1	1	itrA1	1
GCA_006492195.1_ASM649219v1_genomic	1	Type1	1	itrA1	1
GCA_006492525.1_ASM649252v1_genomic	1	Type1	1	itrA1	1
GCA_006494215.1_ASM649421v1_genomic	1	Type1	1	itrA1	1
GCA_008990245.1_ASM899024v1_genomic	1	Type1	1	itrA1	1
GCA_009268055.1_ASM926805v1_genomic	1	Type1	1	itrA1	1
GCA_009497435.1_ASM949743v1_genomic	1	Type1	1	itrA1	1
GCA_009497495.1_ASM949749v1_genomic	1	Type1	1	itrA1	1
GCA_009497575.1_ASM949757v1_genomic	1	Type1	1	itrA1	1
GCA_009497595.1_ASM949759v1_genomic	1	Type1	1	itrA1	1
GCA_009829545.1_ASM982954v1_genomic	1	Type1	1	itrA1	1
GCA_009887905.1_ASM988790v1_genomic	1	Type1	1	itrA1	1
GCA_009901705.1_ASM990170v1_genomic	1	Type1	1	itrA1	1
GCA_011603485.1_ASM1160348v1_genomic	1	Type1	1	itrA1	1
GCA_011603925.1_ASM1160392v1_genomic	1	Type1	1	itrA1	1
GCA_012276735.1_ASM1227673v1_genomic	1	Type1	1	itrA1	1
GCA_013138415.1_ASM1313841v1_genomic	1	Type1	1	itrA1	1
GCA_013138435.1_ASM1313843v1_genomic	1	Type1	1	itrA1	1
GCA_013138475.1_ASM1313847v1_genomic	1	Type1	1	itrA1	1
GCA_013403505.1_ASM1340350v1_genomic	1	Type1	1	itrA1	1
GCA_014334855.1_ASM1433485v1_genomic	1	Type1	1	itrA1	1
GCA_014334865.1_ASM1433486v1_genomic	1	Type1	1	itrA1	1
GCA_014334965.1_ASM1433496v1_genomic	1	Type1	1	itrA1	1
GCA_014530695.1_ASM1453069v1_genomic	1	Type1	1	itrA1	1
GCA_014531535.1_ASM1453153v1_genomic	1	Type1	1	itrA1	1
GCA_014531545.1_ASM1453154v1_genomic	1	Type1	1	itrA1	1
GCA_014531705.1_ASM1453170v1_genomic	1	Type1	1	itrA1	1
GCA_014531735.1_ASM1453173v1_genomic	1	Type1	1	itrA1	1
GCA_014531745.1_ASM1453174v1_genomic	1	Type1	1	itrA1	1
GCA_014622595.1_ASM1462259v1_genomic	1	Type1	1	itrA1	1
GCA_015265745.1_ASM1526574v1_genomic	1	Type1	1	itrA1	1
GCA_015536975.1_ASM1553697v1_genomic	1	Type1	1	itrA1	1
GCA_015537025.1_ASM1553702v1_genomic	1	Type1	1	itrA1	1
GCA_015537225.1_ASM1553722v1_genomic	1	Type1	1	itrA1	1
GCA_015537285.1_ASM1553728v1_genomic	1	Type1	1	itrA1	1
GCA_015537445.1_ASM1553744v1_genomic	1	Type1	1	itrA1	1
GCA_015537505.1_ASM1553750v1_genomic	1	Type1	1	itrA1	1
GCA_015537575.1_ASM1553757v1_genomic	1	Type1	1	itrA1	1
GCA_015537675.1_ASM1553767v1_genomic	1	Type1	1	itrA1	1
GCA_015537755.1_ASM1553775v1_genomic	1	Type1	1	itrA1	1
GCA_015537865.1_ASM1553786v1_genomic	1	Type1	1	itrA1	1
GCA_015537905.1_ASM1553790v1_genomic	1	Type1	1	itrA1	1
GCA_015537915.1_ASM1553791v1_genomic	1	Type1	1	itrA1	1
GCA_015537945.1_ASM1553794v1_genomic	1	Type1	1	itrA1	1
GCA_015537965.1_ASM1553796v1_genomic	1	Type1	1	itrA1	1
GCA_015537975.1_ASM1553797v1_genomic	1	Type1	1	itrA1	1
GCA_015538055.1_ASM1553805v1_genomic	1	Type1	1	itrA1	1
GCA_015538125.1_ASM1553812v1_genomic	1	Type1	1	itrA1	1
GCA_015538235.1_ASM1553823v1_genomic	1	Type1	1	itrA1	1
GCA_015538335.1_ASM1553833v1_genomic	1	Type1	1	itrA1	1
GCA_015538355.1_ASM1553835v1_genomic	1	Type1	1	itrA1	1
GCA_015666515.1_ASM1566651v1_genomic	1	Type1	1	itrA1	1
GCA_016055715.1_ASM1605571v1_genomic	1	Type1	1	itrA1	1
GCA_016055945.1_ASM1605594v1_genomic	1	Type1	1	itrA1	1
GCA_016056005.1_ASM1605600v1_genomic	1	Type1	1	itrA1	1
GCA_016056125.1_ASM1605612v1_genomic	1	Type1	1	itrA1	1
GCA_016127515.1_ASM1612751v1_genomic	1	Type1	1	itrA1	1
GCA_016416045.1_ASM1641604v1_genomic	1	Type1	1	itrA1	1
GCA_016469355.1_PDT000924673.1_genomic	1	Type1	1	itrA1	1
GCA_016470115.1_PDT000924634.1_genomic	1	Type1	1	itrA1	1
GCA_016472495.1_PDT000898430.1_genomic	1	Type1	1	itrA1	1
GCA_016472915.1_PDT000897569.1_genomic	1	Type1	1	itrA1	1
GCA_016474375.1_PDT000893193.1_genomic	1	Type1	1	itrA1	1
GCA_016474575.1_PDT000893175.1_genomic	1	Type1	1	itrA1	1
GCA_016476365.1_PDT000866594.1_genomic	1	Type1	1	itrA1	1
GCA_016476805.1_PDT000866562.1_genomic	1	Type1	1	itrA1	1
GCA_016485265.1_PDT000751425.1_genomic	1	Type1	1	itrA1	1
GCA_016485645.1_PDT000751403.1_genomic	1	Type1	1	itrA1	1
GCA_016486385.1_PDT000751336.1_genomic	1	Type1	1	itrA1	1
GCA_016487365.1_PDT000751266.1_genomic	1	Type1	1	itrA1	1
GCA_016496445.1_PDT000725035.1_genomic	1	Type1	1	itrA1	1
GCA_016510835.1_PDT000431571.1_genomic	1	Type1	1	itrA1	1
GCA_016513275.1_PDT000424062.1_genomic	1	Type1	1	itrA1	1
GCA_016513395.1_PDT000424052.1_genomic	1	Type1	1	itrA1	1
GCA_016513415.1_PDT000424051.1_genomic	1	Type1	1	itrA1	1
GCA_016513575.1_PDT000424049.1_genomic	1	Type1	1	itrA1	1
GCA_016513615.1_PDT000424046.1_genomic	1	Type1	1	itrA1	1
GCA_016513655.1_PDT000424045.1_genomic	1	Type1	1	itrA1	1
GCA_016514615.1_PDT000173779.3_genomic	1	Type1	1	itrA1	1
GCA_016538365.1_PDT000106904.1_genomic	1	Type1	1	itrA1	1
GCA_016539055.1_PDT000106873.1_genomic	1	Type1	1	itrA1	1
GCA_016540055.1_PDT000106833.1_genomic	1	Type1	1	itrA1	1
GCA_016540065.1_PDT000106830.1_genomic	1	Type1	1	itrA1	1
GCA_016540125.1_PDT000106832.1_genomic	1	Type1	1	itrA1	1
GCA_016540205.1_PDT000106828.1_genomic	1	Type1	1	itrA1	1
GCA_016540215.1_PDT000106824.1_genomic	1	Type1	1	itrA1	1
GCA_016540255.1_PDT000106823.1_genomic	1	Type1	1	itrA1	1
GCA_016540365.1_PDT000106812.1_genomic	1	Type1	1	itrA1	1
GCA_016540395.1_PDT000106814.1_genomic	1	Type1	1	itrA1	1
GCA_016540505.1_PDT000106809.1_genomic	1	Type1	1	itrA1	1
GCA_016540705.1_PDT000106797.1_genomic	1	Type1	1	itrA1	1
GCA_016540905.1_PDT000106787.1_genomic	1	Type1	1	itrA1	1
GCA_016609685.1_PDT000751330.1_genomic	1	Type1	1	itrA1	1
GCA_016610505.1_PDT000106821.1_genomic	1	Type1	1	itrA1	1
GCA_016654305.1_ASM1665430v1_genomic	1	Type1	1	itrA1	1
GCA_016762855.1_ASM1676285v1_genomic	1	Type1	1	itrA1	1
GCA_016767955.1_ASM1676795v1_genomic	1	Type1	1	itrA1	1
GCA_016767975.1_ASM1676797v1_genomic	1	Type1	1	itrA1	1
GCA_017168635.1_ASM1716863v1_genomic	1	Type1	1	itrA1	1
GCA_017168645.1_ASM1716864v1_genomic	1	Type1	1	itrA1	1
GCA_017168655.1_ASM1716865v1_genomic	1	Type1	1	itrA1	1
GCA_017168855.1_ASM1716885v1_genomic	1	Type1	1	itrA1	1
GCA_017168885.1_ASM1716888v1_genomic	1	Type1	1	itrA1	1
GCA_017168935.1_ASM1716893v1_genomic	1	Type1	1	itrA1	1
GCA_017168955.1_ASM1716895v1_genomic	1	Type1	1	itrA1	1
GCA_017168975.1_ASM1716897v1_genomic	1	Type1	1	itrA1	1
GCA_017169025.1_ASM1716902v1_genomic	1	Type1	1	itrA1	1
GCA_017169335.1_ASM1716933v1_genomic	1	Type1	1	itrA1	1
GCA_017169355.1_ASM1716935v1_genomic	1	Type1	1	itrA1	1
GCA_017169375.1_ASM1716937v1_genomic	1	Type1	1	itrA1	1
GCA_017909475.1_ASM1790947v1_genomic	1	Type1	1	itrA1	1
GCA_017960395.1_ASM1796039v1_genomic	1	Type1	1	itrA1	1
GCA_018156665.1_ASM1815666v1_genomic	1	Type1	1	itrA1	1
GCA_018156705.1_ASM1815670v1_genomic	1	Type1	1	itrA1	1
GCA_018156725.1_ASM1815672v1_genomic	1	Type1	1	itrA1	1
GCA_018361305.1_ASM1836130v1_genomic	1	Type1	1	itrA1	1
GCA_018445185.1_ASM1844518v1_genomic	1	Type1	1	itrA1	1
GCA_018445625.1_ASM1844562v1_genomic	1	Type1	1	itrA1	1
GCA_019352215.1_ASM1935221v1_genomic	1	Type1	1	itrA1	1
GCA_019352225.1_ASM1935222v1_genomic	1	Type1	1	itrA1	1
GCA_019352235.1_ASM1935223v1_genomic	1	Type1	1	itrA1	1
GCA_019352275.1_ASM1935227v1_genomic	1	Type1	1	itrA1	1
GCA_019352295.1_ASM1935229v1_genomic	1	Type1	1	itrA1	1
GCA_019352315.1_ASM1935231v1_genomic	1	Type1	1	itrA1	1
GCA_019352335.1_ASM1935233v1_genomic	1	Type1	1	itrA1	1
GCA_019352355.1_ASM1935235v1_genomic	1	Type1	1	itrA1	1
GCA_019352375.1_ASM1935237v1_genomic	1	Type1	1	itrA1	1
GCA_019352395.1_ASM1935239v1_genomic	1	Type1	1	itrA1	1
GCA_019352415.1_ASM1935241v1_genomic	1	Type1	1	itrA1	1
GCA_019352435.1_ASM1935243v1_genomic	1	Type1	1	itrA1	1
GCA_019352455.1_ASM1935245v1_genomic	1	Type1	1	itrA1	1
GCA_019352475.1_ASM1935247v1_genomic	1	Type1	1	itrA1	1
GCA_019458485.1_ASM1945848v1_genomic	1	Type1	1	itrA1	1
GCA_016515875.2_PDT000175793.2_genomic	1	Type1	1	itrA1	1
GCA_016517315.2_PDT000173823.2_genomic	1	Type1	1	itrA1	1
GCA_016517455.2_PDT000173819.2_genomic	1	Type1	1	itrA1	1
GCA_016517595.2_PDT000173814.2_genomic	1	Type1	1	itrA1	1
GCA_016519975.2_PDT000115283.2_genomic	1	Type1	1	itrA1	1
GCA_016521295.2_PDT000114674.2_genomic	1	Type1	1	itrA1	1
GCA_016521645.2_PDT000114635.2_genomic	1	Type1	1	itrA1	1
GCA_016521905.2_PDT000114625.2_genomic	1	Type1	1	itrA1	1
GCA_016533055.2_PDT000111419.2_genomic	1	Type1	1	itrA1	1
GCA_016534745.2_PDT000111402.2_genomic	1	Type1	1	itrA1	1
GCA_016535275.2_PDT000107149.2_genomic	1	Type1	1	itrA1	1
GCA_016535365.2_PDT000107142.2_genomic	1	Type1	1	itrA1	1
GCA_016535445.2_PDT000107141.2_genomic	1	Type1	1	itrA1	1
GCA_016535605.2_PDT000107139.2_genomic	1	Type1	1	itrA1	1
GCA_016535765.2_PDT000107127.2_genomic	1	Type1	1	itrA1	1
GCA_016535775.2_PDT000107129.2_genomic	1	Type1	1	itrA1	1
GCA_016535805.2_PDT000107130.2_genomic	1	Type1	1	itrA1	1
GCA_016536395.2_PDT000107099.2_genomic	1	Type1	1	itrA1	1
GCA_016536465.2_PDT000107077.2_genomic	1	Type1	1	itrA1	1
GCA_016537145.2_PDT000107120.2_genomic	1	Type1	1	itrA1	1
GCA_016537205.2_PDT000107124.2_genomic	1	Type1	1	itrA1	1
GCA_016537745.2_PDT000106921.2_genomic	1	Type1	1	itrA1	1
GCA_016538375.2_PDT000106905.2_genomic	1	Type1	1	itrA1	1
GCA_016538505.2_PDT000106899.2_genomic	1	Type1	1	itrA1	1
GCA_016538985.2_PDT000106874.2_genomic	1	Type1	1	itrA1	1
GCA_016540155.2_PDT000106825.2_genomic	1	Type1	1	itrA1	1
GCA_016540245.2_PDT000106820.2_genomic	1	Type1	1	itrA1	1
GCA_016540295.2_PDT000106819.2_genomic	1	Type1	1	itrA1	1
GCA_016522795.2_PDT000114584.2_genomic	1	Type1	1	itrA1	1
GCA_016523025.2_PDT000114345.2_genomic	1	Type1	1	itrA1	1
GCA_016523315.2_PDT000114331.2_genomic	1	Type1	1	itrA1	1
GCA_016523335.2_PDT000114329.2_genomic	1	Type1	1	itrA1	1
GCA_016523475.2_PDT000114317.2_genomic	1	Type1	1	itrA1	1
GCA_016523595.2_PDT000114322.2_genomic	1	Type1	1	itrA1	1
GCA_016523965.2_PDT000114294.2_genomic	1	Type1	1	itrA1	1
GCA_016524255.2_PDT000114286.2_genomic	1	Type1	1	itrA1	1
GCA_016524275.2_PDT000114280.2_genomic	1	Type1	1	itrA1	1
GCA_016524775.2_PDT000114270.2_genomic	1	Type1	1	itrA1	1
GCA_016524845.2_PDT000114267.2_genomic	1	Type1	1	itrA1	1
GCA_016524975.2_PDT000114260.2_genomic	1	Type1	1	itrA1	1
GCA_016525135.2_PDT000114252.2_genomic	1	Type1	1	itrA1	1
GCA_016527935.2_PDT000113791.2_genomic	1	Type1	1	itrA1	1
GCA_016528005.2_PDT000113789.2_genomic	1	Type1	1	itrA1	1
GCA_016528105.2_PDT000113693.2_genomic	1	Type1	1	itrA1	1
GCA_016528215.2_PDT000113690.2_genomic	1	Type1	1	itrA1	1
GCA_016530025.2_PDT000113224.2_genomic	1	Type1	1	itrA1	1
GCA_016532705.2_PDT000113143.2_genomic	1	Type1	1	itrA1	1
GCA_018831465.1_ASM1883146v1_genomic	1	Type1	1	itrA1	1
GCA_018831485.1_ASM1883148v1_genomic	1	Type1	1	itrA1	1
GCA_018442085.1_ASM1844208v1_genomic	0.8442	Type4	0.9671	itrA2	0.9721
GCA_016521205.2_PDT000114680.2_genomic	0.8442	Type4	0.9671	itrA2	0.977
GCA_016506315.1_ASM1650631v1_genomic	0.8447	Type4	0.9657	itrA2	0.9721
GCA_006494575.1_ASM649457v1_genomic	0.8448	Type4	0.9787	itrA2	0.9806
GCA_009014475.1_ASM901447v1_genomic	0.8448	Type4	0.9787	itrA2	0.9806
GCA_010607705.1_ASM1060770v1_genomic	0.8448	Type4	0.9787	itrA2	0.9806
GCA_002928015.1_ASM292801v1_genomic	0.8448	Type4	0.9787	itrA2	0.9842
GCA_002928195.1_ASM292819v1_genomic	0.8448	Type4	0.9787	itrA2	0.9842
GCA_003994455.1_ASM399445v1_genomic	0.8448	Type4	0.9787	itrA2	0.9891
GCA_016521815.2_PDT000114627.2_genomic	0.8462	Type4	0.9808	itrA2	0.9782
GCA_902705505.1_ABKPCSM17a_genomic	0.8464	Type3	0.9378	itrA2	0.983
GCA_900476825.2_9179_4_3_genomic	0.8469	Type4	0.9828	itrA2	0.9782
GCA_004152715.1_ASM415271v1_genomic	0.8471	Type3	0.9384	itrA2	0.9758
GCA_004152785.1_ASM415278v1_genomic	0.8471	Type3	0.9384	itrA2	0.9758
GCA_004153295.1_ASM415329v1_genomic	0.8471	Type3	0.9384	itrA2	0.9758
GCA_000581315.1_ASM58131v1_genomic	0.8476	Type4	0.9733	itrA2	0.9782
GCA_000184495.2_ASM18449v2_genomic	0.8483	Type4	0.9739	itrA2	0.9782
GCA_000580415.1_ASM58041v1_genomic	0.8483	Type4	0.9739	itrA2	0.9782
GCA_000581915.1_ASM58191v1_genomic	0.8483	Type4	0.9739	itrA2	0.9782
GCA_000581955.1_ASM58195v1_genomic	0.8483	Type4	0.9739	itrA2	0.9782
GCA_000582965.2_ASM58296v2_genomic	0.8483	Type4	0.9739	itrA2	0.9782
GCA_000584695.1_ASM58469v1_genomic	0.8483	Type4	0.9739	itrA2	0.9782
GCA_002239725.1_ASM223972v1_genomic	0.8483	Type4	0.9739	itrA2	0.9782
GCA_900011275.1_BAL_255_assembly_genomic	0.8483	Type4	0.9739	itrA2	0.9782
GCA_900493585.1_22036_6_89_genomic	0.8483	Type4	0.9739	itrA2	0.9782
GCA_900494815.1_24276_2_168_genomic	0.8483	Type4	0.9739	itrA2	0.9782
GCA_900496135.1_24276_2_299_genomic	0.8483	Type4	0.9739	itrA2	0.9782
GCA_900496185.1_24276_3_8_genomic	0.8483	Type4	0.9739	itrA2	0.9782
GCA_900496245.1_24276_3_11_genomic	0.8483	Type4	0.9739	itrA2	0.9782
GCA_900496295.1_24276_3_4_genomic	0.8483	Type4	0.9739	itrA2	0.9782
GCA_900496395.1_24276_3_15_genomic	0.8483	Type4	0.9739	itrA2	0.9782
GCA_900496425.1_24276_3_22_genomic	0.8483	Type4	0.9739	itrA2	0.9782
GCA_900496525.1_24276_3_30_genomic	0.8483	Type4	0.9739	itrA2	0.9782
GCA_900496545.1_24276_3_32_genomic	0.8483	Type4	0.9739	itrA2	0.9782
GCA_001471855.2_ASM147185v2_genomic	0.8483	Type4	0.9739	itrA2	0.9782
GCA_006493685.1_ASM649368v1_genomic	0.8483	Type4	0.9739	itrA2	0.9782
GCA_008985285.1_ASM898528v1_genomic	0.8483	Type4	0.9739	itrA2	0.9782
GCA_013394285.1_ASM1339428v1_genomic	0.8483	Type4	0.9739	itrA2	0.9782
GCA_013778425.1_ASM1377842v1_genomic	0.8483	Type4	0.9739	itrA2	0.9782
GCA_013778445.1_ASM1377844v1_genomic	0.8483	Type4	0.9739	itrA2	0.9782
GCA_016472195.1_PDT000899096.1_genomic	0.8483	Type4	0.9739	itrA2	0.9782
GCA_016472575.1_PDT000898432.1_genomic	0.8483	Type4	0.9739	itrA2	0.9782
GCA_016473015.1_PDT000897568.1_genomic	0.8483	Type4	0.9739	itrA2	0.9782
GCA_016473155.1_PDT000897558.1_genomic	0.8483	Type4	0.9739	itrA2	0.9782
GCA_016473235.1_PDT000897554.1_genomic	0.8483	Type4	0.9739	itrA2	0.9782
GCA_016473255.1_PDT000897563.1_genomic	0.8483	Type4	0.9739	itrA2	0.9782
GCA_016473275.1_PDT000897555.1_genomic	0.8483	Type4	0.9739	itrA2	0.9782
GCA_016473355.1_PDT000893786.1_genomic	0.8483	Type4	0.9739	itrA2	0.9782
GCA_016473455.1_PDT000897254.1_genomic	0.8483	Type4	0.9739	itrA2	0.9782
GCA_016473475.1_PDT000893785.1_genomic	0.8483	Type4	0.9739	itrA2	0.9782
GCA_016473495.1_PDT000897253.1_genomic	0.8483	Type4	0.9739	itrA2	0.9782
GCA_016474755.1_PDT000893161.1_genomic	0.8483	Type4	0.9739	itrA2	0.9782
GCA_016476225.1_PDT000866599.1_genomic	0.8483	Type4	0.9739	itrA2	0.9782
GCA_016498075.1_PDT000660358.1_genomic	0.8483	Type4	0.9739	itrA2	0.9782
GCA_016498765.1_PDT000660330.1_genomic	0.8483	Type4	0.9739	itrA2	0.9782
GCA_016499805.1_PDT000659832.1_genomic	0.8483	Type4	0.9739	itrA2	0.9782
GCA_016499985.1_PDT000659825.1_genomic	0.8483	Type4	0.9739	itrA2	0.9782
GCA_016509955.1_PDT000441458.1_genomic	0.8483	Type4	0.9739	itrA2	0.9782
GCA_016510595.1_PDT000441456.1_genomic	0.8483	Type4	0.9739	itrA2	0.9782
GCA_016510655.1_PDT000441461.1_genomic	0.8483	Type4	0.9739	itrA2	0.9782
GCA_016510695.1_PDT000441459.1_genomic	0.8483	Type4	0.9739	itrA2	0.9782
GCA_016510715.1_PDT000441457.1_genomic	0.8483	Type4	0.9739	itrA2	0.9782
GCA_016510735.1_PDT000441460.1_genomic	0.8483	Type4	0.9739	itrA2	0.9782
GCA_019257585.1_PDT001090223.1_genomic	0.8483	Type4	0.9739	itrA2	0.9782
GCA_016536325.2_PDT000107097.2_genomic	0.8483	Type4	0.9739	itrA2	0.9782
GCA_014334885.1_ASM1433488v1_genomic	0.8483	Type4	0.9739	itrA2	0.9793
GCA_000581075.1_ASM58107v1_genomic	0.8483	Type4	0.9739	itrA2	0.9794
GCA_900477915.2_9262_1_27_genomic	0.8483	Type4	0.9739	itrA2	0.9794
GCA_900495295.1_24276_2_211_genomic	0.8483	Type4	0.9739	itrA2	0.9794
GCA_900495315.1_24276_2_210_genomic	0.8483	Type4	0.9739	itrA2	0.9794
GCA_001415435.1_ASM141543v1_genomic	0.8483	Type4	0.9739	itrA2	0.9794
GCA_006658595.1_ASM665859v1_genomic	0.8483	Type4	0.9739	itrA2	0.9794
GCA_010499785.1_ASM1049978v1_genomic	0.8483	Type4	0.9739	itrA2	0.9794
GCA_012931625.1_ASM1293162v1_genomic	0.8483	Type4	0.9739	itrA2	0.9794
GCA_012931645.1_ASM1293164v1_genomic	0.8483	Type4	0.9739	itrA2	0.9794
GCA_014334925.1_ASM1433492v1_genomic	0.8483	Type4	0.9739	itrA2	0.9794
GCA_014530945.1_ASM1453094v1_genomic	0.8483	Type4	0.9739	itrA2	0.9794
GCA_016515035.1_PDT000173760.3_genomic	0.8483	Type4	0.9739	itrA2	0.9794
GCA_017951265.1_ASM1795126v1_genomic	0.8483	Type4	0.9739	itrA2	0.9794
GCA_017952885.1_ASM1795288v1_genomic	0.8483	Type4	0.9739	itrA2	0.9794
GCA_000966505.1_ASM96650v1_genomic	0.8489	Type4	0.9746	itrA2	0.9782
GCA_000505685.2_ASM50568v2_genomic	0.8496	Type4	0.9774	itrA2	0.9806
GCA_012515875.1_ASM1251587v1_genomic	0.8496	Type4	0.9794	itrA2	0.9782
GCA_012524085.1_ASM1252408v1_genomic	0.8503	Type4	0.9781	itrA2	0.9818
GCA_013184005.1_ASM1318400v1_genomic	0.8503	Type4	0.9781	itrA2	0.9818
GCA_014672735.1_ASM1467273v1_genomic	0.8503	Type4	0.9781	itrA2	0.9818
GCA_016497905.1_PDT000662317.1_genomic	0.8503	Type4	0.9787	itrA2	0.9818
GCA_002928155.1_ASM292815v1_genomic	0.8503	Type4	0.9842	itrA2	0.983
GCA_016506845.1_ASM1650684v1_genomic	0.851	Type4	0.9849	itrA2	0.983
GCA_000876075.1_ASM87607v1_genomic	0.853	Type4	0.9746	itrA2	0.9939
GCA_008982225.1_ASM898222v1_genomic	0.853	Type4	0.9746	itrA2	0.9939
GCA_008989925.1_ASM898992v1_genomic	0.853	Type4	0.9746	itrA2	0.9939
GCA_008991985.1_ASM899198v1_genomic	0.853	Type4	0.976	itrA2	0.9939
GCA_008992085.1_ASM899208v1_genomic	0.853	Type4	0.976	itrA2	0.9939
GCA_008992285.1_ASM899228v1_genomic	0.853	Type4	0.976	itrA2	0.9939
GCA_016497945.1_PDT000662318.1_genomic	0.8537	Type4	0.9739	itrA2	0.9927
GCA_002136815.1_ASM213681v1_genomic	0.8537	Type4	0.9753	itrA2	0.983
GCA_019076685.1_ASM1907668v1_genomic	0.8537	Type4	0.976	itrA2	0.9828
GCA_009014235.1_ASM901423v1_genomic	0.8537	Type4	0.976	itrA2	0.983
GCA_016539145.2_PDT000106868.2_genomic	0.8537	Type4	0.9801	itrA2	0.9806
GCA_016507585.1_PDT000444123.1_genomic	0.8537	Type4	0.9808	itrA2	0.9758
GCA_016507755.1_PDT000444128.1_genomic	0.8537	Type4	0.9808	itrA2	0.9758
GCA_001077555.2_ASM107755v2_genomic	0.8544	Type4	0.9808	itrA2	0.9806
GCA_014559975.1_ASM1455997v1_genomic	0.8544	Type4	0.9808	itrA2	0.9806
GCA_016507415.1_PDT000444007.1_genomic	0.8578	Type4	0.9993	itrA2	0.9818
GCA_016507725.1_PDT000443734.1_genomic	0.8578	Type4	0.9993	itrA2	0.9818
GCA_016507785.1_PDT000443709.1_genomic	0.8578	Type4	0.9993	itrA2	0.9818
GCA_006492775.1_ASM649277v1_genomic	0.8682	Type3	0.9612	itrA2	0.9782
GCA_002573875.1_ASM257387v1_genomic	0.8689	Type3	0.9619	itrA2	0.9758
GCA_002573895.1_ASM257389v1_genomic	0.8689	Type3	0.9619	itrA2	0.9758
GCA_016523435.2_PDT000114326.2_genomic	0.8689	Type3	0.9619	itrA2	0.977
GCA_000215005.2_AcbauOIFC032v1.0_genomic	0.8689	Type3	0.9619	itrA2	0.9782
GCA_000309095.1_gacin42v1.0_genomic	0.8689	Type3	0.9619	itrA2	0.9782
GCA_000309135.1_gacin43v1.0_genomic	0.8689	Type3	0.9619	itrA2	0.9782
GCA_002143875.1_ASM214387v1_genomic	0.8689	Type3	0.9619	itrA2	0.9782
GCA_002144955.1_ASM214495v1_genomic	0.8689	Type3	0.9619	itrA2	0.9782
GCA_003948905.1_ASM394890v1_genomic	0.8689	Type3	0.9619	itrA2	0.9782
GCA_900444775.1_34555_B01_genomic	0.8689	Type3	0.9619	itrA2	0.9782
GCA_900495635.1_24276_2_245_genomic	0.8689	Type3	0.9619	itrA2	0.9782
GCA_001432825.1_ASM143282v1_genomic	0.8689	Type3	0.9619	itrA2	0.9782
GCA_001758065.1_ASM175806v1_genomic	0.8689	Type3	0.9619	itrA2	0.9782
GCA_002136595.1_ASM213659v1_genomic	0.8689	Type3	0.9619	itrA2	0.9782
GCA_006491885.1_ASM649188v1_genomic	0.8689	Type3	0.9619	itrA2	0.9782
GCA_006492175.1_ASM649217v1_genomic	0.8689	Type3	0.9619	itrA2	0.9782
GCA_006493035.1_ASM649303v1_genomic	0.8689	Type3	0.9619	itrA2	0.9782
GCA_008986865.1_ASM898686v1_genomic	0.8689	Type3	0.9619	itrA2	0.9782
GCA_016506825.1_ASM1650682v1_genomic	0.8689	Type3	0.9619	itrA2	0.9782
GCA_016510135.1_PDT000431567.1_genomic	0.8689	Type3	0.9619	itrA2	0.9782
GCA_016514915.1_PDT000173767.3_genomic	0.8689	Type3	0.9619	itrA2	0.9782
GCA_016515295.1_PDT000173753.3_genomic	0.8689	Type3	0.9619	itrA2	0.9782
GCA_016527485.1_PDT000113804.1_genomic	0.8689	Type3	0.9619	itrA2	0.9782
GCA_016519575.2_PDT000115296.2_genomic	0.8689	Type3	0.9619	itrA2	0.9782
GCA_016521055.2_PDT000114700.2_genomic	0.8689	Type3	0.9619	itrA2	0.9782
GCA_016534435.2_PDT000111411.2_genomic	0.8689	Type3	0.9619	itrA2	0.9782
GCA_016537215.2_PDT000107115.2_genomic	0.8689	Type3	0.9619	itrA2	0.9782
GCA_016523005.2_PDT000114579.2_genomic	0.8689	Type3	0.9619	itrA2	0.9782
GCA_016523195.2_PDT000114335.2_genomic	0.8689	Type3	0.9619	itrA2	0.9782
GCA_016524145.2_PDT000114299.2_genomic	0.8689	Type3	0.9619	itrA2	0.9782
GCA_016525555.2_PDT000114228.2_genomic	0.8689	Type3	0.9619	itrA2	0.9782
GCA_016525615.2_PDT000114226.2_genomic	0.8689	Type3	0.9619	itrA2	0.9782
GCA_016525655.2_PDT000114225.2_genomic	0.8689	Type3	0.9619	itrA2	0.9782
GCA_016527595.2_PDT000113799.2_genomic	0.8689	Type3	0.9619	itrA2	0.9782
GCA_016527645.2_PDT000113797.2_genomic	0.8689	Type3	0.9619	itrA2	0.9782
GCA_016529705.2_PDT000113239.2_genomic	0.8689	Type3	0.9619	itrA2	0.9782
GCA_003185755.1_ASM318575v1_genomic	0.8689	Type3	0.9619	itrA2	0.9988
GCA_001907145.1_ASM190714v1_genomic	0.8689	Type3	0.9619	itrA2	0.9988
GCA_000069205.1_ASM6920v1_genomic	0.8694	Type3	0.9619	itrA2	0.977
GCA_016511375.1_PDT000431525.1_genomic	0.8694	Type3	0.9619	itrA2	0.9794
GCA_003948775.1_ASM394877v1_genomic	0.8694	Type3	0.9619	itrA2	0.9842
GCA_015832155.1_ASM1583215v1_genomic	0.8694	Type3	0.964	itrA2	0.9842
GCA_016496965.1_PDT000663721.1_genomic	0.8694	Type3	0.964	itrA2	0.9842
GCA_002321775.1_ASM232177v1_genomic	0.8694	Type3	0.9764	itrA2	0.9818
GCA_000581435.1_ASM58143v1_genomic	0.8696	Type3	0.9612	itrA2	0.9782
GCA_000582175.1_ASM58217v1_genomic	0.8696	Type3	0.9612	itrA2	0.9782
GCA_002143605.1_ASM214360v1_genomic	0.8696	Type3	0.9612	itrA2	0.9782
GCA_006492785.1_ASM649278v1_genomic	0.8696	Type3	0.9612	itrA2	0.9782
GCA_002573725.1_ASM257372v1_genomic	0.8701	Type3	0.9647	itrA2	0.9782
GCA_002573815.1_ASM257381v1_genomic	0.8701	Type3	0.9647	itrA2	0.9782
GCA_002573905.1_ASM257390v1_genomic	0.8701	Type3	0.9647	itrA2	0.9782
GCA_003940895.1_ASM394089v1_genomic	0.8701	Type3	0.9647	itrA2	0.9782
GCA_003941095.1_ASM394109v1_genomic	0.8701	Type3	0.9647	itrA2	0.9782
GCA_001693125.1_ASM169312v1_genomic	0.8701	Type3	0.9647	itrA2	0.9782
GCA_001693175.1_ASM169317v1_genomic	0.8701	Type3	0.9647	itrA2	0.9782
GCA_008984505.1_ASM898450v1_genomic	0.8701	Type3	0.9647	itrA2	0.9782
GCA_018285515.1_PDT001019445.1_genomic	0.8701	Type3	0.9647	itrA2	0.9782
GCA_001861395.1_ASM186139v1_genomic	0.8701	Type3	0.9647	itrA2	0.9794
GCA_001862005.1_ASM186200v1_genomic	0.8701	Type3	0.9647	itrA2	0.9794
GCA_001862335.1_ASM186233v1_genomic	0.8701	Type3	0.9647	itrA2	0.9794
GCA_001863415.1_ASM186341v1_genomic	0.8701	Type3	0.9647	itrA2	0.9794
GCA_001863485.1_ASM186348v1_genomic	0.8701	Type3	0.9647	itrA2	0.9794
GCA_001863725.1_ASM186372v1_genomic	0.8701	Type3	0.9647	itrA2	0.9794
GCA_001863745.1_ASM186374v1_genomic	0.8701	Type3	0.9647	itrA2	0.9794
GCA_001863835.1_ASM186383v1_genomic	0.8701	Type3	0.9647	itrA2	0.9794
GCA_001864095.1_ASM186409v1_genomic	0.8701	Type3	0.9647	itrA2	0.9794
GCA_001864155.1_ASM186415v1_genomic	0.8701	Type3	0.9647	itrA2	0.9794
GCA_001864165.1_ASM186416v1_genomic	0.8701	Type3	0.9647	itrA2	0.9794
GCA_001864235.1_ASM186423v1_genomic	0.8701	Type3	0.9647	itrA2	0.9794
GCA_001864275.1_ASM186427v1_genomic	0.8701	Type3	0.9647	itrA2	0.9794
GCA_001864355.1_ASM186435v1_genomic	0.8701	Type3	0.9647	itrA2	0.9794
GCA_001864435.1_ASM186443v1_genomic	0.8701	Type3	0.9647	itrA2	0.9794
GCA_001864465.1_ASM186446v1_genomic	0.8701	Type3	0.9647	itrA2	0.9794
GCA_006365585.1_ASM636558v1_genomic	0.8701	Type3	0.9647	itrA2	0.9794
GCA_006366735.1_ASM636673v1_genomic	0.8701	Type3	0.9647	itrA2	0.9794
GCA_006367125.1_ASM636712v1_genomic	0.8701	Type3	0.9647	itrA2	0.9794
GCA_902705335.1_AB945B12_genomic	0.8701	Type3	0.9647	itrA2	0.9806
GCA_000828935.1_ASM82893v1_genomic	0.8701	Type3	0.9647	itrA2	0.9818
GCA_002197745.1_ASM219774v1_genomic	0.8701	Type3	0.9647	itrA2	0.9818
GCA_002950435.1_ASM295043v1_genomic	0.8701	Type3	0.9647	itrA2	0.9818
GCA_004912245.1_ASM491224v1_genomic	0.8701	Type3	0.9647	itrA2	0.9818
GCA_005280435.1_ASM528043v1_genomic	0.8701	Type3	0.9647	itrA2	0.9818
GCA_902705405.1_AB571B5_genomic	0.8701	Type3	0.9647	itrA2	0.9818
GCA_001077565.2_ASM107756v2_genomic	0.8701	Type3	0.9647	itrA2	0.9818
GCA_006494175.1_ASM649417v1_genomic	0.8701	Type3	0.9647	itrA2	0.9818
GCA_008632635.1_ASM863263v1_genomic	0.8701	Type3	0.9647	itrA2	0.9818
GCA_008801795.1_ASM880179v1_genomic	0.8701	Type3	0.9647	itrA2	0.9818
GCA_008985405.1_ASM898540v1_genomic	0.8701	Type3	0.9647	itrA2	0.9818
GCA_008991665.1_ASM899166v1_genomic	0.8701	Type3	0.9647	itrA2	0.9818
GCA_010500345.1_ASM1050034v1_genomic	0.8701	Type3	0.9647	itrA2	0.9818
GCA_014880315.1_ASM1488031v1_genomic	0.8701	Type3	0.9647	itrA2	0.9818
GCA_014881245.1_ASM1488124v1_genomic	0.8701	Type3	0.9647	itrA2	0.9818
GCA_014893665.1_316.1_genomic	0.8701	Type3	0.9647	itrA2	0.9818
GCA_016472255.1_PDT000899091.1_genomic	0.8701	Type3	0.9647	itrA2	0.9818
GCA_016490325.1_PDT000725298.1_genomic	0.8701	Type3	0.9647	itrA2	0.9818
GCA_016490865.1_PDT000725244.1_genomic	0.8701	Type3	0.9647	itrA2	0.9818
GCA_016506525.1_ASM1650652v1_genomic	0.8701	Type3	0.9647	itrA2	0.9818
GCA_016506765.1_ASM1650676v1_genomic	0.8701	Type3	0.9647	itrA2	0.9818
GCA_016508385.1_ASM1650838v1_genomic	0.8701	Type3	0.9647	itrA2	0.9818
GCA_016514255.1_PDT000173801.3_genomic	0.8701	Type3	0.9647	itrA2	0.9818
GCA_016514855.1_PDT000173770.3_genomic	0.8701	Type3	0.9647	itrA2	0.9818
GCA_016515075.1_PDT000173757.3_genomic	0.8701	Type3	0.9647	itrA2	0.9818
GCA_016516275.1_PDT000173866.1_genomic	0.8701	Type3	0.9647	itrA2	0.9818
GCA_016516505.1_PDT000173856.1_genomic	0.8701	Type3	0.9647	itrA2	0.9818
GCA_016517335.1_PDT000173824.1_genomic	0.8701	Type3	0.9647	itrA2	0.9818
GCA_016517275.2_PDT000173825.2_genomic	0.8701	Type3	0.9647	itrA2	0.9818
GCA_016539045.1_PDT000106870.1_genomic	0.8701	Type3	0.9647	itrA2	0.983
GCA_016538945.2_PDT000106875.2_genomic	0.8701	Type3	0.9647	itrA2	0.983
GCA_018863375.1_ASM1886337v1_genomic	0.8701	Type3	0.9647	itrA2	0.983
GCA_000453445.1_ASM45344v1_genomic	0.8701	Type3	0.9647	itrA2	0.9842
GCA_000580775.1_ASM58077v1_genomic	0.8701	Type3	0.9647	itrA2	0.9842
GCA_000814345.1_ASM81434v1_genomic	0.8701	Type3	0.9647	itrA2	0.9842
GCA_002143885.1_ASM214388v1_genomic	0.8701	Type3	0.9647	itrA2	0.9842
GCA_002145255.1_ASM214525v1_genomic	0.8701	Type3	0.9647	itrA2	0.9842
GCA_002760695.1_ASM276069v1_genomic	0.8701	Type3	0.9647	itrA2	0.9842
GCA_002760715.1_ASM276071v1_genomic	0.8701	Type3	0.9647	itrA2	0.9842
GCA_002760725.1_ASM276072v1_genomic	0.8701	Type3	0.9647	itrA2	0.9842
GCA_002760785.1_ASM276078v1_genomic	0.8701	Type3	0.9647	itrA2	0.9842
GCA_002760795.1_ASM276079v1_genomic	0.8701	Type3	0.9647	itrA2	0.9842
GCA_002760825.1_ASM276082v1_genomic	0.8701	Type3	0.9647	itrA2	0.9842
GCA_002760835.1_ASM276083v1_genomic	0.8701	Type3	0.9647	itrA2	0.9842
GCA_002760845.1_ASM276084v1_genomic	0.8701	Type3	0.9647	itrA2	0.9842
GCA_002760895.1_ASM276089v1_genomic	0.8701	Type3	0.9647	itrA2	0.9842
GCA_003240485.1_ASM324048v1_genomic	0.8701	Type3	0.9647	itrA2	0.9842
GCA_003948295.1_ASM394829v1_genomic	0.8701	Type3	0.9647	itrA2	0.9842
GCA_004123315.1_ASM412331v1_genomic	0.8701	Type3	0.9647	itrA2	0.9842
GCA_004768705.1_ASM476870v1_genomic	0.8701	Type3	0.9647	itrA2	0.9842
GCA_900169915.1_ASM90016991v1_genomic	0.8701	Type3	0.9647	itrA2	0.9842
GCA_900175175.1_AE27M_genomic	0.8701	Type3	0.9647	itrA2	0.9842
GCA_900176685.1_AC40M_genomic	0.8701	Type3	0.9647	itrA2	0.9842
GCA_001414765.1_ASM141476v1_genomic	0.8701	Type3	0.9647	itrA2	0.9842
GCA_001432265.1_ASM143226v1_genomic	0.8701	Type3	0.9647	itrA2	0.9842
GCA_001432275.1_ASM143227v1_genomic	0.8701	Type3	0.9647	itrA2	0.9842
GCA_001432455.1_ASM143245v1_genomic	0.8701	Type3	0.9647	itrA2	0.9842
GCA_001874765.1_ASM187476v1_genomic	0.8701	Type3	0.9647	itrA2	0.9842
GCA_001874885.1_ASM187488v1_genomic	0.8701	Type3	0.9647	itrA2	0.9842
GCA_002006635.1_ASM200663v1_genomic	0.8701	Type3	0.9647	itrA2	0.9842
GCA_002006655.1_ASM200665v1_genomic	0.8701	Type3	0.9647	itrA2	0.9842
GCA_002006665.1_ASM200666v1_genomic	0.8701	Type3	0.9647	itrA2	0.9842
GCA_002136995.1_ASM213699v1_genomic	0.8701	Type3	0.9647	itrA2	0.9842
GCA_005819685.1_ASM581968v1_genomic	0.8701	Type3	0.9647	itrA2	0.9842
GCA_006492505.1_ASM649250v1_genomic	0.8701	Type3	0.9647	itrA2	0.9842
GCA_006494055.1_ASM649405v1_genomic	0.8701	Type3	0.9647	itrA2	0.9842
GCA_006494565.1_ASM649456v1_genomic	0.8701	Type3	0.9647	itrA2	0.9842
GCA_006494615.1_ASM649461v1_genomic	0.8701	Type3	0.9647	itrA2	0.9842
GCA_014531355.1_ASM1453135v1_genomic	0.8701	Type3	0.9647	itrA2	0.9842
GCA_016485825.1_PDT000751392.1_genomic	0.8701	Type3	0.9647	itrA2	0.9842
GCA_016486005.1_PDT000751391.1_genomic	0.8701	Type3	0.9647	itrA2	0.9842
GCA_016511195.1_PDT000431554.1_genomic	0.8701	Type3	0.9647	itrA2	0.9842
GCA_016513785.1_PDT000424032.1_genomic	0.8701	Type3	0.9647	itrA2	0.9842
GCA_016514955.1_PDT000173765.3_genomic	0.8701	Type3	0.9647	itrA2	0.9842
GCA_017292175.1_ASM1729217v1_genomic	0.8701	Type3	0.9647	itrA2	0.9842
GCA_017838235.1_ASM1783823v1_genomic	0.8701	Type3	0.9647	itrA2	0.9842
GCA_017951925.1_ASM1795192v1_genomic	0.8701	Type3	0.9647	itrA2	0.9842
GCA_018442635.1_ASM1844263v1_genomic	0.8701	Type3	0.9647	itrA2	0.9842
GCA_019188885.1_ASM1918888v1_genomic	0.8701	Type3	0.9647	itrA2	0.9842
GCA_016520735.2_PDT000114716.2_genomic	0.8701	Type3	0.9647	itrA2	0.9842
GCA_016535825.2_PDT000107126.2_genomic	0.8701	Type3	0.9647	itrA2	0.9842
GCA_016536745.2_PDT000107061.2_genomic	0.8701	Type3	0.9647	itrA2	0.9842
GCA_016537895.2_PDT000106915.2_genomic	0.8701	Type3	0.9647	itrA2	0.9842
GCA_016538435.2_PDT000106908.2_genomic	0.8701	Type3	0.9647	itrA2	0.9842
GCA_016523785.2_PDT000114308.2_genomic	0.8701	Type3	0.9647	itrA2	0.9842
GCA_016528355.2_PDT000113608.2_genomic	0.8701	Type3	0.9647	itrA2	0.9842
GCA_018789455.1_ASM1878945v1_genomic	0.8701	Type3	0.9647	itrA2	0.9842
GCA_000369225.1_Acin_baum_NIPH_329_V1_genomic	0.8701	Type3	0.9674	itrA2	0.9661
GCA_002148735.1_ASM214873v1_genomic	0.8701	Type3	0.9674	itrA2	0.9661
GCA_014531425.1_ASM1453142v1_genomic	0.8701	Type3	0.9688	itrA2	0.9782
GCA_003356025.1_ASM335602v1_genomic	0.8701	Type3	0.9841	itrA2	0.9891
GCA_006367395.1_ASM636739v1_genomic	0.8701	Type3	0.9841	itrA2	0.9891
GCA_000580875.1_ASM58087v1_genomic	0.8703	Type3	0.9626	itrA2	0.9758
GCA_006493955.1_ASM649395v1_genomic	0.8703	Type3	0.9626	itrA2	0.9758
GCA_016536845.2_PDT000107054.2_genomic	0.8708	Type3	0.9612	itrA2	0.983
GCA_016511775.1_PDT000424140.1_genomic	0.8708	Type3	0.9847	itrA2	0.9805
GCA_016654265.1_ASM1665426v1_genomic	0.8708	Type3	0.9847	itrA2	0.983
GCA_000969485.1_ASM96948v1_genomic	0.8708	Type3	0.9847	itrA2	0.9842
GCA_008581715.1_ASM858171v1_genomic	0.8708	Type3	0.9847	itrA2	0.9842
GCA_008581785.1_ASM858178v1_genomic	0.8708	Type3	0.9847	itrA2	0.9842
GCA_008989165.1_ASM898916v1_genomic	0.8708	Type3	0.9847	itrA2	0.9842
GCA_008991365.1_ASM899136v1_genomic	0.8708	Type3	0.9847	itrA2	0.9842
GCA_008992185.1_ASM899218v1_genomic	0.8708	Type3	0.9847	itrA2	0.9842
GCA_009000575.1_ASM900057v1_genomic	0.8708	Type3	0.9847	itrA2	0.9842
GCA_009003295.1_ASM900329v1_genomic	0.8708	Type3	0.9847	itrA2	0.9842
GCA_009005395.1_ASM900539v1_genomic	0.8708	Type3	0.9847	itrA2	0.9842
GCA_009009115.1_ASM900911v1_genomic	0.8708	Type3	0.9847	itrA2	0.9842
GCA_009014395.1_ASM901439v1_genomic	0.8708	Type3	0.9847	itrA2	0.9842
GCA_014560095.1_ASM1456009v1_genomic	0.8708	Type3	0.9847	itrA2	0.9842
GCA_016510255.1_PDT000431551.1_genomic	0.8708	Type3	0.9847	itrA2	0.9842
GCA_015694605.1_ASM1569460v1_genomic	0.8708	Type3	0.9847	itrA2	0.9855
GCA_002386695.1_ASM238669v1_genomic	0.8708	Type3	0.9847	itrA2	0.9891
GCA_006493975.1_ASM649397v1_genomic	0.8708	Type3	0.9847	itrA2	0.9891
GCA_019192905.1_ASM1919290v1_genomic	0.8708	Type3	0.9847	itrA2	0.9891
GCA_000335535.1_gacin39v1.0_genomic	0.8709	Type3	0.9827	itrA2	0.9806
GCA_006492215.1_ASM649221v1_genomic	0.8709	Type3	0.9827	itrA2	0.9806
GCA_003812385.1_ASM381238v1_genomic	0.8715	Type3	0.9855	itrA2	0.9806
GCA_003812065.1_ASM381206v1_genomic	0.8715	Type3	0.9855	itrA2	0.983
GCA_003949235.1_ASM394923v1_genomic	0.8715	Type3	0.9855	itrA2	0.983
GCA_900495545.1_24276_2_218_genomic	0.8715	Type3	0.9855	itrA2	0.9842
GCA_008982265.1_ASM898226v1_genomic	0.8715	Type3	0.9855	itrA2	0.9842
GCA_012931605.1_ASM1293160v1_genomic	0.8715	Type3	0.9855	itrA2	0.9842
GCA_014560195.1_ASM1456019v1_genomic	0.8715	Type3	0.9855	itrA2	0.9842
GCA_000805535.1_ASM80553v1_genomic	0.8715	Type3	0.9855	itrA2	0.9891
GCA_900495415.1_24276_2_236_genomic	0.8715	Type3	0.9855	itrA2	0.9891
GCA_900495625.1_24276_2_253_genomic	0.8715	Type3	0.9855	itrA2	0.9891
GCA_001862725.1_ASM186272v1_genomic	0.8715	Type3	0.9855	itrA2	0.9891
GCA_006492945.1_ASM649294v1_genomic	0.8715	Type3	0.9855	itrA2	0.9891
GCA_016496645.1_PDT000725033.1_genomic	0.8715	Type3	0.9924	itrA2	0.983
GCA_016537675.2_PDT000106917.2_genomic	0.8715	Type3	0.9924	itrA2	0.9891
GCA_003843775.1_ASM384377v1_genomic	0.8716	Type3	0.9924	itrA2	0.9806
GCA_003843625.1_ASM384362v1_genomic	0.8716	Type3	0.9924	itrA2	0.9879
GCA_003940045.1_ASM394004v1_genomic	0.8722	Type3	0.9847	itrA2	0.9806
GCA_003948835.1_ASM394883v1_genomic	0.8722	Type3	0.9931	itrA2	0.9794
GCA_006494225.1_ASM649422v1_genomic	0.8722	Type3	0.9931	itrA2	0.9794
GCA_001432545.1_ASM143254v1_genomic	0.8722	Type3	0.9931	itrA2	0.9806
GCA_010500415.1_ASM1050041v1_genomic	0.8722	Type3	0.9931	itrA2	0.9806
GCA_000189715.2_ASM18971v2_genomic	0.8722	Type3	0.9931	itrA2	0.9818
GCA_010179145.1_ASM1017914v1_genomic	0.8722	Type3	0.9931	itrA2	0.9818
GCA_010499735.1_ASM1049973v1_genomic	0.8722	Type3	0.9931	itrA2	0.9818
GCA_010500175.1_ASM1050017v1_genomic	0.8722	Type3	0.9931	itrA2	0.9818
GCA_019189185.1_ASM1918918v1_genomic	0.8722	Type3	0.9931	itrA2	0.9826
GCA_000184515.2_ASM18451v2_genomic	0.8722	Type3	0.9931	itrA2	0.983
GCA_000241705.2_ASM24170v2_genomic	0.8722	Type3	0.9931	itrA2	0.983
GCA_000278665.1_AcbauOIFC143v1.0_genomic	0.8722	Type3	0.9931	itrA2	0.983
GCA_000301235.1_ASM30123v1_genomic	0.8722	Type3	0.9931	itrA2	0.983
GCA_000301255.1_ASM30125v1_genomic	0.8722	Type3	0.9931	itrA2	0.983
GCA_000301335.1_ASM30133v1_genomic	0.8722	Type3	0.9931	itrA2	0.983
GCA_000368185.1_Acin_baum_NIPH_146_V1_genomic	0.8722	Type3	0.9931	itrA2	0.983
GCA_000493615.1_ABIBUN_1_genomic	0.8722	Type3	0.9931	itrA2	0.983
GCA_000581055.1_ASM58105v1_genomic	0.8722	Type3	0.9931	itrA2	0.983
GCA_000581135.1_ASM58113v1_genomic	0.8722	Type3	0.9931	itrA2	0.983
GCA_000583375.1_ASM58337v1_genomic	0.8722	Type3	0.9931	itrA2	0.983
GCA_002212225.1_ASM221222v1_genomic	0.8722	Type3	0.9931	itrA2	0.983
GCA_002261535.1_ASM226153v1_genomic	0.8722	Type3	0.9931	itrA2	0.983
GCA_002504145.1_ASM250414v1_genomic	0.8722	Type3	0.9931	itrA2	0.983
GCA_002573805.1_ASM257380v1_genomic	0.8722	Type3	0.9931	itrA2	0.983
GCA_002573915.1_ASM257391v1_genomic	0.8722	Type3	0.9931	itrA2	0.983
GCA_002927855.1_ASM292785v1_genomic	0.8722	Type3	0.9931	itrA2	0.983
GCA_002927965.1_ASM292796v1_genomic	0.8722	Type3	0.9931	itrA2	0.983
GCA_002992565.1_ASM299256v1_genomic	0.8722	Type3	0.9931	itrA2	0.983
GCA_003006035.1_ASM300603v1_genomic	0.8722	Type3	0.9931	itrA2	0.983
GCA_003240555.1_ASM324055v1_genomic	0.8722	Type3	0.9931	itrA2	0.983
GCA_003431385.1_ASM343138v1_genomic	0.8722	Type3	0.9931	itrA2	0.983
GCA_003569445.1_ASM356944v1_genomic	0.8722	Type3	0.9931	itrA2	0.983
GCA_003569625.1_ASM356962v1_genomic	0.8722	Type3	0.9931	itrA2	0.983
GCA_003583565.1_ASM358356v1_genomic	0.8722	Type3	0.9931	itrA2	0.983
GCA_003583605.1_ASM358360v1_genomic	0.8722	Type3	0.9931	itrA2	0.983
GCA_003583625.1_ASM358362v1_genomic	0.8722	Type3	0.9931	itrA2	0.983
GCA_003584255.1_ASM358425v1_genomic	0.8722	Type3	0.9931	itrA2	0.983
GCA_003584275.1_ASM358427v1_genomic	0.8722	Type3	0.9931	itrA2	0.983
GCA_003584305.1_ASM358430v1_genomic	0.8722	Type3	0.9931	itrA2	0.983
GCA_003584315.1_ASM358431v1_genomic	0.8722	Type3	0.9931	itrA2	0.983
GCA_003584325.1_ASM358432v1_genomic	0.8722	Type3	0.9931	itrA2	0.983
GCA_003584365.1_ASM358436v1_genomic	0.8722	Type3	0.9931	itrA2	0.983
GCA_003584385.1_ASM358438v1_genomic	0.8722	Type3	0.9931	itrA2	0.983
GCA_003584425.1_ASM358442v1_genomic	0.8722	Type3	0.9931	itrA2	0.983
GCA_003584445.1_ASM358444v1_genomic	0.8722	Type3	0.9931	itrA2	0.983
GCA_003584485.1_ASM358448v1_genomic	0.8722	Type3	0.9931	itrA2	0.983
GCA_003584515.1_ASM358451v1_genomic	0.8722	Type3	0.9931	itrA2	0.983
GCA_003595665.1_ASM359566v1_genomic	0.8722	Type3	0.9931	itrA2	0.983
GCA_003595675.1_ASM359567v1_genomic	0.8722	Type3	0.9931	itrA2	0.983
GCA_003595685.1_ASM359568v1_genomic	0.8722	Type3	0.9931	itrA2	0.983
GCA_003595765.1_ASM359576v1_genomic	0.8722	Type3	0.9931	itrA2	0.983
GCA_003595815.1_ASM359581v1_genomic	0.8722	Type3	0.9931	itrA2	0.983
GCA_003595865.1_ASM359586v1_genomic	0.8722	Type3	0.9931	itrA2	0.983
GCA_003595925.1_ASM359592v1_genomic	0.8722	Type3	0.9931	itrA2	0.983
GCA_003595935.1_ASM359593v1_genomic	0.8722	Type3	0.9931	itrA2	0.983
GCA_003595955.1_ASM359595v1_genomic	0.8722	Type3	0.9931	itrA2	0.983
GCA_003596135.1_ASM359613v1_genomic	0.8722	Type3	0.9931	itrA2	0.983
GCA_003596205.1_ASM359620v1_genomic	0.8722	Type3	0.9931	itrA2	0.983
GCA_003596235.1_ASM359623v1_genomic	0.8722	Type3	0.9931	itrA2	0.983
GCA_003955355.1_ASM395535v1_genomic	0.8722	Type3	0.9931	itrA2	0.983
GCA_004153595.1_ASM415359v1_genomic	0.8722	Type3	0.9931	itrA2	0.983
GCA_004209195.1_ASM420919v1_genomic	0.8722	Type3	0.9931	itrA2	0.983
GCA_004357205.1_ASM435720v1_genomic	0.8722	Type3	0.9931	itrA2	0.983
GCA_004912235.1_ASM491223v1_genomic	0.8722	Type3	0.9931	itrA2	0.983
GCA_900476665.2_7468_2_59_genomic	0.8722	Type3	0.9931	itrA2	0.983
GCA_900494975.1_24276_2_166_genomic	0.8722	Type3	0.9931	itrA2	0.983
GCA_900495735.1_24276_2_251_genomic	0.8722	Type3	0.9931	itrA2	0.983
GCA_900495835.1_24276_2_267_genomic	0.8722	Type3	0.9931	itrA2	0.983
GCA_900496095.1_24276_2_289_genomic	0.8722	Type3	0.9931	itrA2	0.983
GCA_900496325.1_24276_2_305_genomic	0.8722	Type3	0.9931	itrA2	0.983
GCA_900496745.1_24276_3_50_genomic	0.8722	Type3	0.9931	itrA2	0.983
GCA_001007685.1_ASM100768v1_genomic	0.8722	Type3	0.9931	itrA2	0.983
GCA_001007705.1_ASM100770v1_genomic	0.8722	Type3	0.9931	itrA2	0.983
GCA_001007725.1_ASM100772v1_genomic	0.8722	Type3	0.9931	itrA2	0.983
GCA_001007745.1_ASM100774v1_genomic	0.8722	Type3	0.9931	itrA2	0.983
GCA_001007765.1_ASM100776v1_genomic	0.8722	Type3	0.9931	itrA2	0.983
GCA_001007815.1_ASM100781v1_genomic	0.8722	Type3	0.9931	itrA2	0.983
GCA_002082785.1_ASM208278v1_genomic	0.8722	Type3	0.9931	itrA2	0.983
GCA_002138105.1_ASM213810v1_genomic	0.8722	Type3	0.9931	itrA2	0.983
GCA_005819315.1_ASM581931v1_genomic	0.8722	Type3	0.9931	itrA2	0.983
GCA_005819365.1_ASM581936v1_genomic	0.8722	Type3	0.9931	itrA2	0.983
GCA_005819475.1_ASM581947v1_genomic	0.8722	Type3	0.9931	itrA2	0.983
GCA_006492265.1_ASM649226v1_genomic	0.8722	Type3	0.9931	itrA2	0.983
GCA_006492335.1_ASM649233v1_genomic	0.8722	Type3	0.9931	itrA2	0.983
GCA_006492635.1_ASM649263v1_genomic	0.8722	Type3	0.9931	itrA2	0.983
GCA_006492685.1_ASM649268v1_genomic	0.8722	Type3	0.9931	itrA2	0.983
GCA_008581605.1_ASM858160v1_genomic	0.8722	Type3	0.9931	itrA2	0.983
GCA_008830715.1_ASM883071v1_genomic	0.8722	Type3	0.9931	itrA2	0.983
GCA_008978465.1_ASM897846v1_genomic	0.8722	Type3	0.9931	itrA2	0.983
GCA_008981885.1_ASM898188v1_genomic	0.8722	Type3	0.9931	itrA2	0.983
GCA_008986965.1_ASM898696v1_genomic	0.8722	Type3	0.9931	itrA2	0.983
GCA_008987085.1_ASM898708v1_genomic	0.8722	Type3	0.9931	itrA2	0.983
GCA_008987605.1_ASM898760v1_genomic	0.8722	Type3	0.9931	itrA2	0.983
GCA_008995055.1_ASM899505v1_genomic	0.8722	Type3	0.9931	itrA2	0.983
GCA_008995975.1_ASM899597v1_genomic	0.8722	Type3	0.9931	itrA2	0.983
GCA_008995995.1_ASM899599v1_genomic	0.8722	Type3	0.9931	itrA2	0.983
GCA_009001915.1_ASM900191v1_genomic	0.8722	Type3	0.9931	itrA2	0.983
GCA_009006475.1_ASM900647v1_genomic	0.8722	Type3	0.9931	itrA2	0.983
GCA_009645235.1_ASM964523v1_genomic	0.8722	Type3	0.9931	itrA2	0.983
GCA_009645275.1_ASM964527v1_genomic	0.8722	Type3	0.9931	itrA2	0.983
GCA_009645285.1_ASM964528v1_genomic	0.8722	Type3	0.9931	itrA2	0.983
GCA_009645335.1_ASM964533v1_genomic	0.8722	Type3	0.9931	itrA2	0.983
GCA_009645345.1_ASM964534v1_genomic	0.8722	Type3	0.9931	itrA2	0.983
GCA_009645365.1_ASM964536v1_genomic	0.8722	Type3	0.9931	itrA2	0.983
GCA_009645395.1_ASM964539v1_genomic	0.8722	Type3	0.9931	itrA2	0.983
GCA_009645415.1_ASM964541v1_genomic	0.8722	Type3	0.9931	itrA2	0.983
GCA_009645425.1_ASM964542v1_genomic	0.8722	Type3	0.9931	itrA2	0.983
GCA_009645465.1_ASM964546v1_genomic	0.8722	Type3	0.9931	itrA2	0.983
GCA_009645495.1_ASM964549v1_genomic	0.8722	Type3	0.9931	itrA2	0.983
GCA_009645505.1_ASM964550v1_genomic	0.8722	Type3	0.9931	itrA2	0.983
GCA_009645525.1_ASM964552v1_genomic	0.8722	Type3	0.9931	itrA2	0.983
GCA_009645575.1_ASM964557v1_genomic	0.8722	Type3	0.9931	itrA2	0.983
GCA_009645595.1_ASM964559v1_genomic	0.8722	Type3	0.9931	itrA2	0.983
GCA_009645605.1_ASM964560v1_genomic	0.8722	Type3	0.9931	itrA2	0.983
GCA_009645635.1_ASM964563v1_genomic	0.8722	Type3	0.9931	itrA2	0.983
GCA_009645645.1_ASM964564v1_genomic	0.8722	Type3	0.9931	itrA2	0.983
GCA_009645675.1_ASM964567v1_genomic	0.8722	Type3	0.9931	itrA2	0.983
GCA_009645685.1_ASM964568v1_genomic	0.8722	Type3	0.9931	itrA2	0.983
GCA_009645705.1_ASM964570v1_genomic	0.8722	Type3	0.9931	itrA2	0.983
GCA_009645745.1_ASM964574v1_genomic	0.8722	Type3	0.9931	itrA2	0.983
GCA_009645775.1_ASM964577v1_genomic	0.8722	Type3	0.9931	itrA2	0.983
GCA_009645805.1_ASM964580v1_genomic	0.8722	Type3	0.9931	itrA2	0.983
GCA_009645815.1_ASM964581v1_genomic	0.8722	Type3	0.9931	itrA2	0.983
GCA_009645825.1_ASM964582v1_genomic	0.8722	Type3	0.9931	itrA2	0.983
GCA_009645905.1_ASM964590v1_genomic	0.8722	Type3	0.9931	itrA2	0.983
GCA_009645915.1_ASM964591v1_genomic	0.8722	Type3	0.9931	itrA2	0.983
GCA_009645925.1_ASM964592v1_genomic	0.8722	Type3	0.9931	itrA2	0.983
GCA_009645975.1_ASM964597v1_genomic	0.8722	Type3	0.9931	itrA2	0.983
GCA_009645995.1_ASM964599v1_genomic	0.8722	Type3	0.9931	itrA2	0.983
GCA_009646005.1_ASM964600v1_genomic	0.8722	Type3	0.9931	itrA2	0.983
GCA_009646015.1_ASM964601v1_genomic	0.8722	Type3	0.9931	itrA2	0.983
GCA_009829555.1_ASM982955v1_genomic	0.8722	Type3	0.9931	itrA2	0.983
GCA_009829595.1_ASM982959v1_genomic	0.8722	Type3	0.9931	itrA2	0.983
GCA_010179525.1_ASM1017952v1_genomic	0.8722	Type3	0.9931	itrA2	0.983
GCA_012934905.1_ASM1293490v1_genomic	0.8722	Type3	0.9931	itrA2	0.983
GCA_014322245.1_ASM1432224v1_genomic	0.8722	Type3	0.9931	itrA2	0.983
GCA_014531345.1_ASM1453134v1_genomic	0.8722	Type3	0.9931	itrA2	0.983
GCA_014531555.1_ASM1453155v1_genomic	0.8722	Type3	0.9931	itrA2	0.983
GCA_015536865.1_ASM1553686v1_genomic	0.8722	Type3	0.9931	itrA2	0.983
GCA_015537035.1_ASM1553703v1_genomic	0.8722	Type3	0.9931	itrA2	0.983
GCA_015537085.1_ASM1553708v1_genomic	0.8722	Type3	0.9931	itrA2	0.983
GCA_015537145.1_ASM1553714v1_genomic	0.8722	Type3	0.9931	itrA2	0.983
GCA_015537245.1_ASM1553724v1_genomic	0.8722	Type3	0.9931	itrA2	0.983
GCA_015537405.1_ASM1553740v1_genomic	0.8722	Type3	0.9931	itrA2	0.983
GCA_015537525.1_ASM1553752v1_genomic	0.8722	Type3	0.9931	itrA2	0.983
GCA_015537565.1_ASM1553756v1_genomic	0.8722	Type3	0.9931	itrA2	0.983
GCA_015537825.1_ASM1553782v1_genomic	0.8722	Type3	0.9931	itrA2	0.983
GCA_015538025.1_ASM1553802v1_genomic	0.8722	Type3	0.9931	itrA2	0.983
GCA_015538205.1_ASM1553820v1_genomic	0.8722	Type3	0.9931	itrA2	0.983
GCA_015538305.1_ASM1553830v1_genomic	0.8722	Type3	0.9931	itrA2	0.983
GCA_015666535.1_ASM1566653v1_genomic	0.8722	Type3	0.9931	itrA2	0.983
GCA_016056095.1_ASM1605609v1_genomic	0.8722	Type3	0.9931	itrA2	0.983
GCA_016472835.1_PDT000897990.1_genomic	0.8722	Type3	0.9931	itrA2	0.983
GCA_016473375.1_PDT000893900.1_genomic	0.8722	Type3	0.9931	itrA2	0.983
GCA_016473385.1_PDT000893904.1_genomic	0.8722	Type3	0.9931	itrA2	0.983
GCA_016477165.1_PDT000866548.1_genomic	0.8722	Type3	0.9931	itrA2	0.983
GCA_016477805.1_PDT000865957.1_genomic	0.8722	Type3	0.9931	itrA2	0.983
GCA_016477905.1_PDT000865953.1_genomic	0.8722	Type3	0.9931	itrA2	0.983
GCA_016478145.1_PDT000865941.1_genomic	0.8722	Type3	0.9931	itrA2	0.983
GCA_016478285.1_PDT000865933.1_genomic	0.8722	Type3	0.9931	itrA2	0.983
GCA_016478585.1_PDT000865911.1_genomic	0.8722	Type3	0.9931	itrA2	0.983
GCA_016485005.1_PDT000751437.1_genomic	0.8722	Type3	0.9931	itrA2	0.983
GCA_016485085.1_PDT000751432.1_genomic	0.8722	Type3	0.9931	itrA2	0.983
GCA_016485165.1_PDT000751431.1_genomic	0.8722	Type3	0.9931	itrA2	0.983
GCA_016485445.1_PDT000751416.1_genomic	0.8722	Type3	0.9931	itrA2	0.983
GCA_016485665.1_PDT000751399.1_genomic	0.8722	Type3	0.9931	itrA2	0.983
GCA_016485725.1_PDT000751402.1_genomic	0.8722	Type3	0.9931	itrA2	0.983
GCA_016485965.1_PDT000751390.1_genomic	0.8722	Type3	0.9931	itrA2	0.983
GCA_016486345.1_PDT000751334.1_genomic	0.8722	Type3	0.9931	itrA2	0.983
GCA_016486525.1_PDT000751316.1_genomic	0.8722	Type3	0.9931	itrA2	0.983
GCA_016487155.1_PDT000751277.1_genomic	0.8722	Type3	0.9931	itrA2	0.983
GCA_016496945.1_PDT000663700.1_genomic	0.8722	Type3	0.9931	itrA2	0.983
GCA_016497025.1_PDT000663715.1_genomic	0.8722	Type3	0.9931	itrA2	0.983
GCA_016497065.1_PDT000663716.1_genomic	0.8722	Type3	0.9931	itrA2	0.983
GCA_016498445.1_PDT000660347.1_genomic	0.8722	Type3	0.9931	itrA2	0.983
GCA_016498645.1_PDT000660332.1_genomic	0.8722	Type3	0.9931	itrA2	0.983
GCA_016511935.1_PDT000424130.1_genomic	0.8722	Type3	0.9931	itrA2	0.983
GCA_016514155.1_PDT000173803.3_genomic	0.8722	Type3	0.9931	itrA2	0.983
GCA_016514985.1_PDT000173761.3_genomic	0.8722	Type3	0.9931	itrA2	0.983
GCA_016515695.1_PDT000176197.1_genomic	0.8722	Type3	0.9931	itrA2	0.983
GCA_016516055.1_PDT000175769.1_genomic	0.8722	Type3	0.9931	itrA2	0.983
GCA_016516395.1_PDT000173859.1_genomic	0.8722	Type3	0.9931	itrA2	0.983
GCA_016534625.1_PDT000111405.1_genomic	0.8722	Type3	0.9931	itrA2	0.983
GCA_016609655.1_PDT000751394.1_genomic	0.8722	Type3	0.9931	itrA2	0.983
GCA_016609885.1_PDT000751247.1_genomic	0.8722	Type3	0.9931	itrA2	0.983
GCA_016654165.1_ASM1665416v1_genomic	0.8722	Type3	0.9931	itrA2	0.983
GCA_017192455.1_PDT000943236.1_genomic	0.8722	Type3	0.9931	itrA2	0.983
GCA_017298055.1_PDT000978132.1_genomic	0.8722	Type3	0.9931	itrA2	0.983
GCA_017349055.1_ASM1734905v1_genomic	0.8722	Type3	0.9931	itrA2	0.983
GCA_018105965.1_ASM1810596v1_genomic	0.8722	Type3	0.9931	itrA2	0.983
GCA_018420315.1_ASM1842031v1_genomic	0.8722	Type3	0.9931	itrA2	0.983
GCA_002992645.1_ASM299264v1_genomic	0.8722	Type3	0.9931	itrA2	0.983
GCA_019242015.1_PDT000173863.2_genomic	0.8722	Type3	0.9931	itrA2	0.983
GCA_019314645.1_PDT001093913.1_genomic	0.8722	Type3	0.9931	itrA2	0.983
GCA_019457715.1_ASM1945771v1_genomic	0.8722	Type3	0.9931	itrA2	0.983
GCA_016519945.2_PDT000115284.2_genomic	0.8722	Type3	0.9931	itrA2	0.983
GCA_016522275.2_PDT000114612.2_genomic	0.8722	Type3	0.9931	itrA2	0.983
GCA_016522435.2_PDT000114599.2_genomic	0.8722	Type3	0.9931	itrA2	0.983
GCA_016532935.2_PDT000113142.2_genomic	0.8722	Type3	0.9931	itrA2	0.983
GCA_016534675.2_PDT000111404.2_genomic	0.8722	Type3	0.9931	itrA2	0.983
GCA_016537625.2_PDT000107119.2_genomic	0.8722	Type3	0.9931	itrA2	0.983
GCA_016700475.2_PDT000114220.2_genomic	0.8722	Type3	0.9931	itrA2	0.983
GCA_016523215.2_PDT000114338.2_genomic	0.8722	Type3	0.9931	itrA2	0.983
GCA_016523555.2_PDT000114323.2_genomic	0.8722	Type3	0.9931	itrA2	0.983
GCA_016524075.2_PDT000114296.2_genomic	0.8722	Type3	0.9931	itrA2	0.983
GCA_016524935.2_PDT000114266.2_genomic	0.8722	Type3	0.9931	itrA2	0.983
GCA_016525485.2_PDT000114232.2_genomic	0.8722	Type3	0.9931	itrA2	0.983
GCA_016526335.2_PDT000114110.2_genomic	0.8722	Type3	0.9931	itrA2	0.983
GCA_016526765.2_PDT000114099.2_genomic	0.8722	Type3	0.9931	itrA2	0.983
GCA_016527675.2_PDT000113796.2_genomic	0.8722	Type3	0.9931	itrA2	0.983
GCA_018831125.1_ASM1883112v1_genomic	0.8722	Type3	0.9931	itrA2	0.983
GCA_016478125.1_PDT000865932.1_genomic	0.8722	Type3	0.9931	itrA2	0.9842
GCA_009006115.1_ASM900611v1_genomic	0.8722	Type3	0.9931	itrA2	0.9884
GCA_000368205.1_Acin_baum_NIPH_615_V1_genomic	0.8722	Type3	0.9931	itrA2	0.9891
GCA_000453605.1_ASM45360v1_genomic	0.8722	Type3	0.9931	itrA2	0.9891
GCA_002389145.1_ASM238914v1_genomic	0.8722	Type3	0.9931	itrA2	0.9891
GCA_003569645.1_ASM356964v1_genomic	0.8722	Type3	0.9931	itrA2	0.9891
GCA_003949335.1_ASM394933v1_genomic	0.8722	Type3	0.9931	itrA2	0.9891
GCA_008581385.1_ASM858138v1_genomic	0.8722	Type3	0.9931	itrA2	0.9891
GCA_008977145.1_ASM897714v1_genomic	0.8722	Type3	0.9931	itrA2	0.9891
GCA_008978405.1_ASM897840v1_genomic	0.8722	Type3	0.9931	itrA2	0.9891
GCA_008978625.1_ASM897862v1_genomic	0.8722	Type3	0.9931	itrA2	0.9891
GCA_008981985.1_ASM898198v1_genomic	0.8722	Type3	0.9931	itrA2	0.9891
GCA_008982025.1_ASM898202v1_genomic	0.8722	Type3	0.9931	itrA2	0.9891
GCA_008983395.1_ASM898339v1_genomic	0.8722	Type3	0.9931	itrA2	0.9891
GCA_008984085.1_ASM898408v1_genomic	0.8722	Type3	0.9931	itrA2	0.9891
GCA_008985165.1_ASM898516v1_genomic	0.8722	Type3	0.9931	itrA2	0.9891
GCA_008986405.1_ASM898640v1_genomic	0.8722	Type3	0.9931	itrA2	0.9891
GCA_008988685.1_ASM898868v1_genomic	0.8722	Type3	0.9931	itrA2	0.9891
GCA_008988825.1_ASM898882v1_genomic	0.8722	Type3	0.9931	itrA2	0.9891
GCA_008989325.1_ASM898932v1_genomic	0.8722	Type3	0.9931	itrA2	0.9891
GCA_008989665.1_ASM898966v1_genomic	0.8722	Type3	0.9931	itrA2	0.9891
GCA_008989805.1_ASM898980v1_genomic	0.8722	Type3	0.9931	itrA2	0.9891
GCA_008995875.1_ASM899587v1_genomic	0.8722	Type3	0.9931	itrA2	0.9891
GCA_008995895.1_ASM899589v1_genomic	0.8722	Type3	0.9931	itrA2	0.9891
GCA_008996035.1_ASM899603v1_genomic	0.8722	Type3	0.9931	itrA2	0.9891
GCA_008997955.1_ASM899795v1_genomic	0.8722	Type3	0.9931	itrA2	0.9891
GCA_008998555.1_ASM899855v1_genomic	0.8722	Type3	0.9931	itrA2	0.9891
GCA_009000555.1_ASM900055v1_genomic	0.8722	Type3	0.9931	itrA2	0.9891
GCA_009010395.1_ASM901039v1_genomic	0.8722	Type3	0.9931	itrA2	0.9891
GCA_014159355.1_ASM1415935v1_genomic	0.8722	Type3	0.9931	itrA2	0.9891
GCA_016505985.1_ASM1650598v1_genomic	0.8722	Type3	0.9931	itrA2	0.9891
GCA_016506005.1_ASM1650600v1_genomic	0.8722	Type3	0.9931	itrA2	0.9891
GCA_016512495.1_PDT000424099.1_genomic	0.8722	Type3	0.9931	itrA2	0.9891
GCA_016513515.1_PDT000424040.1_genomic	0.8722	Type3	0.9931	itrA2	0.9891
GCA_016654295.1_ASM1665429v1_genomic	0.8722	Type3	0.9931	itrA2	0.9891
GCA_010499755.1_ASM1049975v1_genomic	0.8722	Type3	0.9945	itrA2	0.977
GCA_010499835.1_ASM1049983v1_genomic	0.8722	Type3	0.9945	itrA2	0.977
GCA_008985145.1_ASM898514v1_genomic	0.8722	Type3	0.9945	itrA2	0.9842
GCA_015356075.1_ASM1535607v1_genomic	0.8723	Type3	0.9945	itrA2	0.9758
GCA_008994075.1_ASM899407v1_genomic	0.8728	Type3	0.9917	itrA2	0.9891
GCA_008977405.1_ASM897740v1_genomic	0.8728	Type3	0.9924	itrA2	0.9891
GCA_008977785.1_ASM897778v1_genomic	0.8728	Type3	0.9924	itrA2	0.9891
GCA_008978025.1_ASM897802v1_genomic	0.8728	Type3	0.9924	itrA2	0.9891
GCA_008994815.1_ASM899481v1_genomic	0.8728	Type3	0.9924	itrA2	0.9891
GCA_008996055.1_ASM899605v1_genomic	0.8728	Type3	0.9924	itrA2	0.9891
GCA_009006655.1_ASM900665v1_genomic	0.8728	Type3	0.9924	itrA2	0.9891
GCA_009013475.1_ASM901347v1_genomic	0.8728	Type3	0.9924	itrA2	0.9891
GCA_014560325.1_ASM1456032v1_genomic	0.8728	Type3	0.9924	itrA2	0.9891
GCA_900496585.1_24276_3_41_genomic	0.8728	Type3	0.9938	itrA2	0.9648
GCA_900496725.1_24276_3_54_genomic	0.8728	Type3	0.9938	itrA2	0.9648
GCA_900496735.1_24276_3_49_genomic	0.8728	Type3	0.9938	itrA2	0.9648
GCA_900496765.1_24276_3_48_genomic	0.8728	Type3	0.9938	itrA2	0.9648
GCA_000309235.1_gacin38v1.0_genomic	0.8728	Type3	0.9938	itrA2	0.9661
GCA_006494115.1_ASM649411v1_genomic	0.8728	Type3	0.9938	itrA2	0.9661
GCA_008975545.1_ASM897554v1_genomic	0.8728	Type3	0.9938	itrA2	0.9786
GCA_016536535.2_PDT000107075.2_genomic	0.8728	Type3	0.9938	itrA2	0.9806
GCA_003231185.1_ASM323118v1_genomic	0.8728	Type3	0.9938	itrA2	0.983
GCA_000584355.1_ASM58435v1_genomic	0.8728	Type3	0.9945	itrA2	0.9758
GCA_016513475.1_PDT000424043.1_genomic	0.8728	Type3	0.9945	itrA2	0.9758
GCA_016513635.1_PDT000424044.1_genomic	0.8728	Type3	0.9945	itrA2	0.9758
GCA_001693195.1_ASM169319v1_genomic	0.8728	Type3	0.9945	itrA2	0.9782
GCA_003010675.1_ASM301067v1_genomic	0.8728	Type3	0.9945	itrA2	0.9855
GCA_001531135.1_ASM153113v1_genomic	0.8728	Type3	0.9945	itrA2	0.9855
GCA_001531265.2_ASM153126v2_genomic	0.8728	Type3	0.9945	itrA2	0.9855
GCA_001700445.1_ASM170044v1_genomic	0.8728	Type3	0.9945	itrA2	0.9855
GCA_014882355.1_ASM1488235v1_genomic	0.8728	Type3	0.9945	itrA2	0.9855
GCA_016484765.1_PDT000821503.1_genomic	0.8728	Type3	0.9945	itrA2	0.9855
GCA_018156065.1_ASM1815606v1_genomic	0.8728	Type3	0.9951	itrA2	0.9806
GCA_016510095.1_PDT000431570.1_genomic	0.8728	Type3	0.9951	itrA2	0.9842
GCA_016510635.1_PDT000431534.1_genomic	0.8728	Type3	0.9951	itrA2	0.9842
GCA_002885855.1_ASM288585v1_genomic	0.8728	Type3	0.9958	itrA2	0.9794
GCA_014531435.1_ASM1453143v1_genomic	0.8728	Type3	0.9958	itrA2	0.9828
GCA_000335595.1_gacin50v1.0_genomic	0.8728	Type3	0.9958	itrA2	0.9842
GCA_003345865.1_ASM334586v1_genomic	0.8728	Type3	0.9958	itrA2	0.9842
GCA_003345925.1_ASM334592v1_genomic	0.8728	Type3	0.9958	itrA2	0.9842
GCA_004357285.1_ASM435728v1_genomic	0.8728	Type3	0.9958	itrA2	0.9842
GCA_900243925.1_K50_genomic	0.8728	Type3	0.9958	itrA2	0.9842
GCA_014531005.1_ASM1453100v1_genomic	0.8728	Type3	0.9958	itrA2	0.9842
GCA_014531035.1_ASM1453103v1_genomic	0.8728	Type3	0.9958	itrA2	0.9842
GCA_014531045.1_ASM1453104v1_genomic	0.8728	Type3	0.9958	itrA2	0.9842
GCA_014531155.1_ASM1453115v1_genomic	0.8728	Type3	0.9958	itrA2	0.9842
GCA_014531175.1_ASM1453117v1_genomic	0.8728	Type3	0.9958	itrA2	0.9842
GCA_014531215.1_ASM1453121v1_genomic	0.8728	Type3	0.9958	itrA2	0.9842
GCA_014531275.1_ASM1453127v1_genomic	0.8728	Type3	0.9958	itrA2	0.9842
GCA_014531285.1_ASM1453128v1_genomic	0.8728	Type3	0.9958	itrA2	0.9842
GCA_014531475.1_ASM1453147v1_genomic	0.8728	Type3	0.9958	itrA2	0.9842
GCA_016477075.1_PDT000866553.1_genomic	0.8728	Type3	0.9958	itrA2	0.9842
GCA_018788855.1_ASM1878885v1_genomic	0.8728	Type3	0.9958	itrA2	0.9842
GCA_003070935.1_ASM307093v1_genomic	0.8728	Type3	0.9965	itrA2	0.9806
GCA_016476505.1_PDT000866585.1_genomic	0.8728	Type3	0.9965	itrA2	0.9806
GCA_016477325.1_PDT000866539.1_genomic	0.8728	Type3	0.9965	itrA2	0.9806
GCA_016498845.1_PDT000659852.1_genomic	0.8728	Type3	0.9965	itrA2	0.9806
GCA_016499025.1_PDT000659843.1_genomic	0.8728	Type3	0.9965	itrA2	0.9806
GCA_016499045.1_PDT000659848.1_genomic	0.8728	Type3	0.9965	itrA2	0.9806
GCA_016499105.1_PDT000659847.1_genomic	0.8728	Type3	0.9965	itrA2	0.9806
GCA_016499165.1_PDT000659838.1_genomic	0.8728	Type3	0.9965	itrA2	0.9806
GCA_016499185.1_PDT000659837.1_genomic	0.8728	Type3	0.9965	itrA2	0.9806
GCA_016500045.1_PDT000659822.1_genomic	0.8728	Type3	0.9965	itrA2	0.9806
GCA_016501375.1_PDT000659807.1_genomic	0.8728	Type3	0.9965	itrA2	0.9806
GCA_016503605.1_PDT000659777.1_genomic	0.8728	Type3	0.9965	itrA2	0.9806
GCA_016504265.1_PDT000659776.1_genomic	0.8728	Type3	0.9965	itrA2	0.9806
GCA_016504615.1_PDT000659766.1_genomic	0.8728	Type3	0.9965	itrA2	0.9806
GCA_003522705.1_ASM352270v1_genomic	0.8728	Type3	0.9965	itrA2	0.9818
GCA_019264825.1_ASM1926482v1_genomic	0.8728	Type3	0.9965	itrA2	0.9818
GCA_016507085.1_ASM1650708v1_genomic	0.8728	Type3	0.9965	itrA2	0.983
GCA_016507405.1_PDT000618217.1_genomic	0.8729	Type3	0.9827	itrA2	0.9818
GCA_000588035.1_ASM58803v1_genomic	0.873	Type3	0.9841	itrA2	0.9782
GCA_002136735.1_ASM213673v1_genomic	0.873	Type3	0.9841	itrA2	0.9806
GCA_002142735.1_ASM214273v1_genomic	0.873	Type3	0.9841	itrA2	0.9806
GCA_003007245.1_ASM300724v1_genomic	0.8735	Type3	0.9875	itrA2	0.9782
GCA_900495025.1_24276_2_189_genomic	0.8735	Type3	0.9896	itrA2	0.9891
GCA_000805065.1_ASM80506v1_genomic	0.8735	Type3	0.9924	itrA2	0.9855
GCA_006494085.1_ASM649408v1_genomic	0.8735	Type3	0.9924	itrA2	0.9855
GCA_017753625.1_ASM1775362v1_genomic	0.8735	Type3	0.9924	itrA2	0.9855
GCA_016505755.1_PDT000618218.1_genomic	0.8735	Type3	0.9931	itrA2	0.9782
GCA_000581295.1_ASM58129v1_genomic	0.8735	Type3	0.9931	itrA2	0.9806
GCA_003012895.2_ASM301289v2_genomic	0.8735	Type3	0.9931	itrA2	0.983
GCA_000301875.1_ASM30187v1_genomic	0.8735	Type3	0.9931	itrA2	0.983
GCA_000453465.1_ASM45346v1_genomic	0.8735	Type3	0.9931	itrA2	0.983
GCA_003948235.1_ASM394823v1_genomic	0.8735	Type3	0.9931	itrA2	0.983
GCA_003948725.1_ASM394872v1_genomic	0.8735	Type3	0.9931	itrA2	0.983
GCA_001414915.1_ASM141491v1_genomic	0.8735	Type3	0.9931	itrA2	0.983
GCA_002137265.1_ASM213726v1_genomic	0.8735	Type3	0.9931	itrA2	0.983
GCA_006492985.1_ASM649298v1_genomic	0.8735	Type3	0.9931	itrA2	0.983
GCA_019703285.1_ASM1970328v1_genomic	0.8735	Type3	0.9931	itrA2	0.983
GCA_002341785.1_ASM234178v1_genomic	0.8735	Type3	0.9931	itrA2	0.9842
GCA_001414685.1_ASM141468v1_genomic	0.8735	Type3	0.9931	itrA2	0.9842
GCA_002137255.1_ASM213725v1_genomic	0.8735	Type3	0.9931	itrA2	0.9842
GCA_008931365.1_ASM893136v1_genomic	0.8735	Type3	0.9931	itrA2	0.9842
GCA_008999955.1_ASM899995v1_genomic	0.8735	Type3	0.9931	itrA2	0.9842
GCA_009002035.1_ASM900203v1_genomic	0.8735	Type3	0.9931	itrA2	0.9842
GCA_016054925.1_ASM1605492v1_genomic	0.8735	Type3	0.9931	itrA2	0.9842
GCA_000465635.2_GS_De_Novo_Assembly_genomic	0.8735	Type3	0.9945	itrA2	0.9855
GCA_002144995.1_ASM214499v1_genomic	0.8735	Type3	0.9945	itrA2	0.9855
GCA_002182465.1_ASM218246v1_genomic	0.8735	Type3	0.9945	itrA2	0.9855
GCA_006365515.1_ASM636551v1_genomic	0.8735	Type3	0.9945	itrA2	0.9855
GCA_006367855.1_ASM636785v1_genomic	0.8735	Type3	0.9945	itrA2	0.9855
GCA_008000185.1_ASM800018v1_genomic	0.8735	Type3	0.9945	itrA2	0.9855
GCA_008981025.1_ASM898102v1_genomic	0.8735	Type3	0.9945	itrA2	0.9855
GCA_008982245.1_ASM898224v1_genomic	0.8735	Type3	0.9945	itrA2	0.9855
GCA_008988225.1_ASM898822v1_genomic	0.8735	Type3	0.9945	itrA2	0.9855
GCA_009013735.1_ASM901373v1_genomic	0.8735	Type3	0.9945	itrA2	0.9855
GCA_016506385.1_ASM1650638v1_genomic	0.8735	Type3	0.9945	itrA2	0.9855
GCA_016506505.1_ASM1650650v1_genomic	0.8735	Type3	0.9945	itrA2	0.9855
GCA_018135585.1_ASM1813558v1_genomic	0.8735	Type3	0.9945	itrA2	0.9855
GCA_010587925.1_ASM1058792v1_genomic	0.8735	Type3	0.9951	itrA2	0.977
GCA_016976195.1_PDT000968692.1_genomic	0.8735	Type3	0.9951	itrA2	0.977
GCA_018068105.1_ASM1806810v1_genomic	0.8735	Type3	0.9951	itrA2	0.977
GCA_018454645.1_PDT001044773.1_genomic	0.8735	Type3	0.9951	itrA2	0.977
GCA_019505725.1_PDT001106462.1_genomic	0.8735	Type3	0.9951	itrA2	0.977
GCA_001415165.1_ASM141516v1_genomic	0.8735	Type3	0.9951	itrA2	0.9794
GCA_015666275.1_ASM1566627v1_genomic	0.8735	Type3	0.9951	itrA2	0.9842
GCA_016055835.1_ASM1605583v1_genomic	0.8735	Type3	0.9951	itrA2	0.9842
GCA_000301855.1_ASM30185v1_genomic	0.8735	Type3	0.9951	itrA2	0.9855
GCA_000453625.1_ASM45362v1_genomic	0.8735	Type3	0.9951	itrA2	0.9855
GCA_000515575.1_gabuh12208_v01_genomic	0.8735	Type3	0.9951	itrA2	0.9855
GCA_000515755.1_gabuh16208_v01_genomic	0.8735	Type3	0.9951	itrA2	0.9855
GCA_000515795.2_gabuh19608_v01_genomic	0.8735	Type3	0.9951	itrA2	0.9855
GCA_000515855.1_gabuh22908_v01_genomic	0.8735	Type3	0.9951	itrA2	0.9855
GCA_000516275.1_gabuh6907_v01_genomic	0.8735	Type3	0.9951	itrA2	0.9855
GCA_000516315.1_gabuh7607_v01_genomic	0.8735	Type3	0.9951	itrA2	0.9855
GCA_000516375.1_gabuh7907_v01_genomic	0.8735	Type3	0.9951	itrA2	0.9855
GCA_000757665.1_ASM75766v1_genomic	0.8735	Type3	0.9951	itrA2	0.9855
GCA_000761175.1_ASM76117v1_genomic	0.8735	Type3	0.9951	itrA2	0.9855
GCA_002144925.1_ASM214492v1_genomic	0.8735	Type3	0.9951	itrA2	0.9855
GCA_002182345.1_ASM218234v1_genomic	0.8735	Type3	0.9951	itrA2	0.9855
GCA_002182685.1_ASM218268v1_genomic	0.8735	Type3	0.9951	itrA2	0.9855
GCA_002182945.1_ASM218294v1_genomic	0.8735	Type3	0.9951	itrA2	0.9855
GCA_002183505.1_ASM218350v1_genomic	0.8735	Type3	0.9951	itrA2	0.9855
GCA_002184275.1_ASM218427v1_genomic	0.8735	Type3	0.9951	itrA2	0.9855
GCA_002184365.1_ASM218436v1_genomic	0.8735	Type3	0.9951	itrA2	0.9855
GCA_002250465.1_ASM225046v1_genomic	0.8735	Type3	0.9951	itrA2	0.9855
GCA_002928035.1_ASM292803v1_genomic	0.8735	Type3	0.9951	itrA2	0.9855
GCA_002947845.1_ASM294784v1_genomic	0.8735	Type3	0.9951	itrA2	0.9855
GCA_003595985.1_ASM359598v1_genomic	0.8735	Type3	0.9951	itrA2	0.9855
GCA_003949015.1_ASM394901v1_genomic	0.8735	Type3	0.9951	itrA2	0.9855
GCA_004208995.1_ASM420899v1_genomic	0.8735	Type3	0.9951	itrA2	0.9855
GCA_004209025.1_ASM420902v1_genomic	0.8735	Type3	0.9951	itrA2	0.9855
GCA_004209075.1_ASM420907v1_genomic	0.8735	Type3	0.9951	itrA2	0.9855
GCA_004359905.1_ASM435990v1_genomic	0.8735	Type3	0.9951	itrA2	0.9855
GCA_001414565.1_ASM141456v1_genomic	0.8735	Type3	0.9951	itrA2	0.9855
GCA_001414735.1_ASM141473v1_genomic	0.8735	Type3	0.9951	itrA2	0.9855
GCA_001414785.1_ASM141478v1_genomic	0.8735	Type3	0.9951	itrA2	0.9855
GCA_001414805.1_ASM141480v1_genomic	0.8735	Type3	0.9951	itrA2	0.9855
GCA_001414815.1_ASM141481v1_genomic	0.8735	Type3	0.9951	itrA2	0.9855
GCA_001414885.1_ASM141488v1_genomic	0.8735	Type3	0.9951	itrA2	0.9855
GCA_001414905.1_ASM141490v1_genomic	0.8735	Type3	0.9951	itrA2	0.9855
GCA_001414925.1_ASM141492v1_genomic	0.8735	Type3	0.9951	itrA2	0.9855
GCA_001414935.1_ASM141493v1_genomic	0.8735	Type3	0.9951	itrA2	0.9855
GCA_001414985.1_ASM141498v1_genomic	0.8735	Type3	0.9951	itrA2	0.9855
GCA_001414995.1_ASM141499v1_genomic	0.8735	Type3	0.9951	itrA2	0.9855
GCA_001415015.1_ASM141501v1_genomic	0.8735	Type3	0.9951	itrA2	0.9855
GCA_001415295.1_ASM141529v1_genomic	0.8735	Type3	0.9951	itrA2	0.9855
GCA_001415345.1_ASM141534v1_genomic	0.8735	Type3	0.9951	itrA2	0.9855
GCA_001415385.1_ASM141538v1_genomic	0.8735	Type3	0.9951	itrA2	0.9855
GCA_001415785.1_ASM141578v1_genomic	0.8735	Type3	0.9951	itrA2	0.9855
GCA_001415875.1_ASM141587v1_genomic	0.8735	Type3	0.9951	itrA2	0.9855
GCA_001416005.1_ASM141600v1_genomic	0.8735	Type3	0.9951	itrA2	0.9855
GCA_001432385.1_ASM143238v1_genomic	0.8735	Type3	0.9951	itrA2	0.9855
GCA_001432525.1_ASM143252v1_genomic	0.8735	Type3	0.9951	itrA2	0.9855
GCA_001432625.1_ASM143262v1_genomic	0.8735	Type3	0.9951	itrA2	0.9855
GCA_001432925.1_ASM143292v1_genomic	0.8735	Type3	0.9951	itrA2	0.9855
GCA_001432965.1_ASM143296v1_genomic	0.8735	Type3	0.9951	itrA2	0.9855
GCA_001432975.1_ASM143297v1_genomic	0.8735	Type3	0.9951	itrA2	0.9855
GCA_001433015.1_ASM143301v1_genomic	0.8735	Type3	0.9951	itrA2	0.9855
GCA_001433055.1_ASM143305v1_genomic	0.8735	Type3	0.9951	itrA2	0.9855
GCA_001433335.1_ASM143333v1_genomic	0.8735	Type3	0.9951	itrA2	0.9855
GCA_001433695.1_ASM143369v1_genomic	0.8735	Type3	0.9951	itrA2	0.9855
GCA_001874685.1_ASM187468v1_genomic	0.8735	Type3	0.9951	itrA2	0.9855
GCA_001896005.1_ASM189600v1_genomic	0.8735	Type3	0.9951	itrA2	0.9855
GCA_002016785.1_ASM201678v1_genomic	0.8735	Type3	0.9951	itrA2	0.9855
GCA_002016985.1_ASM201698v1_genomic	0.8735	Type3	0.9951	itrA2	0.9855
GCA_002017315.1_ASM201731v1_genomic	0.8735	Type3	0.9951	itrA2	0.9855
GCA_002137495.1_ASM213749v1_genomic	0.8735	Type3	0.9951	itrA2	0.9855
GCA_002143145.1_ASM214314v1_genomic	0.8735	Type3	0.9951	itrA2	0.9855
GCA_008180145.1_ASM818014v1_genomic	0.8735	Type3	0.9951	itrA2	0.9855
GCA_009497995.1_ASM949799v1_genomic	0.8735	Type3	0.9951	itrA2	0.9855
GCA_009829535.1_ASM982953v1_genomic	0.8735	Type3	0.9951	itrA2	0.9855
GCA_014880735.1_ASM1488073v1_genomic	0.8735	Type3	0.9951	itrA2	0.9855
GCA_015265775.1_ASM1526577v1_genomic	0.8735	Type3	0.9951	itrA2	0.9855
GCA_015536955.1_ASM1553695v1_genomic	0.8735	Type3	0.9951	itrA2	0.9855
GCA_015536965.1_ASM1553696v1_genomic	0.8735	Type3	0.9951	itrA2	0.9855
GCA_015537605.1_ASM1553760v1_genomic	0.8735	Type3	0.9951	itrA2	0.9855
GCA_015537665.1_ASM1553766v1_genomic	0.8735	Type3	0.9951	itrA2	0.9855
GCA_015537845.1_ASM1553784v1_genomic	0.8735	Type3	0.9951	itrA2	0.9855
GCA_015666365.1_ASM1566636v1_genomic	0.8735	Type3	0.9951	itrA2	0.9855
GCA_016055015.1_ASM1605501v1_genomic	0.8735	Type3	0.9951	itrA2	0.9855
GCA_016055475.1_ASM1605547v1_genomic	0.8735	Type3	0.9951	itrA2	0.9855
GCA_016474735.1_PDT000893172.1_genomic	0.8735	Type3	0.9951	itrA2	0.9855
GCA_016477645.1_PDT000866299.1_genomic	0.8735	Type3	0.9951	itrA2	0.9855
GCA_016484985.1_PDT000751438.1_genomic	0.8735	Type3	0.9951	itrA2	0.9855
GCA_016485045.1_PDT000751441.1_genomic	0.8735	Type3	0.9951	itrA2	0.9855
GCA_016485145.1_PDT000751429.1_genomic	0.8735	Type3	0.9951	itrA2	0.9855
GCA_016485225.1_PDT000751424.1_genomic	0.8735	Type3	0.9951	itrA2	0.9855
GCA_016485345.1_PDT000751420.1_genomic	0.8735	Type3	0.9951	itrA2	0.9855
GCA_016485365.1_PDT000751421.1_genomic	0.8735	Type3	0.9951	itrA2	0.9855
GCA_016485785.1_PDT000751396.1_genomic	0.8735	Type3	0.9951	itrA2	0.9855
GCA_016486505.1_PDT000751319.1_genomic	0.8735	Type3	0.9951	itrA2	0.9855
GCA_016486965.1_PDT000751288.1_genomic	0.8735	Type3	0.9951	itrA2	0.9855
GCA_016609745.1_PDT000751310.1_genomic	0.8735	Type3	0.9951	itrA2	0.9855
GCA_017846275.1_PDT001001346.1_genomic	0.8735	Type3	0.9951	itrA2	0.9855
GCA_017951975.1_ASM1795197v1_genomic	0.8735	Type3	0.9951	itrA2	0.9855
GCA_017952235.1_ASM1795223v1_genomic	0.8735	Type3	0.9951	itrA2	0.9855
GCA_018454625.1_PDT001044774.1_genomic	0.8735	Type3	0.9951	itrA2	0.9855
GCA_019506005.1_PDT001106423.1_genomic	0.8735	Type3	0.9951	itrA2	0.9855
GCA_019725235.1_PDT001115057.1_genomic	0.8735	Type3	0.9951	itrA2	0.9855
GCA_019725315.1_PDT001114953.1_genomic	0.8735	Type3	0.9951	itrA2	0.9855
GCA_019728735.1_PDT001114999.1_genomic	0.8735	Type3	0.9951	itrA2	0.9855
GCA_019730215.1_PDT001115047.1_genomic	0.8735	Type3	0.9951	itrA2	0.9855
GCA_000581895.1_ASM58189v1_genomic	0.8735	Type3	0.9958	itrA2	0.9794
GCA_018883565.1_ASM1888356v1_genomic	0.8735	Type3	0.9958	itrA2	0.9794
GCA_016532925.2_PDT000111421.2_genomic	0.8735	Type3	0.9958	itrA2	0.9794
GCA_016527345.2_PDT000113807.2_genomic	0.8735	Type3	0.9958	itrA2	0.9794
GCA_000681575.1_ASM68157v1_genomic	0.8735	Type3	0.9958	itrA2	0.9806
GCA_008994695.1_ASM899469v1_genomic	0.8735	Type3	0.9958	itrA2	0.9806
GCA_002332605.1_ASM233260v1_genomic	0.8735	Type3	0.9958	itrA2	0.9842
GCA_002144805.1_ASM214480v1_genomic	0.8735	Type3	0.9965	itrA2	0.9745
GCA_003070915.1_ASM307091v1_genomic	0.8735	Type3	0.9965	itrA2	0.9745
GCA_001416315.1_ASM141631v1_genomic	0.8735	Type3	0.9965	itrA2	0.9745
GCA_002136655.1_ASM213665v1_genomic	0.8735	Type3	0.9965	itrA2	0.9745
GCA_002137955.1_ASM213795v1_genomic	0.8735	Type3	0.9965	itrA2	0.9745
GCA_002143475.1_ASM214347v1_genomic	0.8735	Type3	0.9965	itrA2	0.9745
GCA_006492515.1_ASM649251v1_genomic	0.8735	Type3	0.9965	itrA2	0.9745
GCA_009010815.1_ASM901081v1_genomic	0.8735	Type3	0.9965	itrA2	0.9745
GCA_009740145.1_ASM974014v1_genomic	0.8735	Type3	0.9965	itrA2	0.9745
GCA_016489545.1_PDT000733265.1_genomic	0.8735	Type3	0.9965	itrA2	0.9745
GCA_016506445.1_ASM1650644v1_genomic	0.8735	Type3	0.9965	itrA2	0.9745
GCA_016537845.1_PDT000106914.1_genomic	0.8735	Type3	0.9965	itrA2	0.9745
GCA_016520085.2_PDT000115280.2_genomic	0.8735	Type3	0.9965	itrA2	0.9745
GCA_016525395.2_PDT000114240.2_genomic	0.8735	Type3	0.9965	itrA2	0.9745
GCA_016528015.2_PDT000113788.2_genomic	0.8735	Type3	0.9965	itrA2	0.9745
GCA_010608825.1_ASM1060882v1_genomic	0.8735	Type3	0.9986	itrA2	0.9806
GCA_000682435.1_ASM68243v1_genomic	0.8742	Type3	0.9716	itrA2	0.983
GCA_001457535.1_CIP70.10_genomic	0.8742	Type3	0.9716	itrA2	0.983
GCA_001517645.1_R2091_genomic	0.8742	Type3	0.9716	itrA2	0.983
GCA_001544395.1_P630_genomic	0.8742	Type3	0.9716	itrA2	0.983
GCA_002137725.1_ASM213772v1_genomic	0.8742	Type3	0.9716	itrA2	0.983
GCA_006492615.1_ASM649261v1_genomic	0.8742	Type3	0.9716	itrA2	0.983
GCA_008984025.1_ASM898402v1_genomic	0.8742	Type3	0.9716	itrA2	0.983
[truncated: 7,344 more rows]

## Sheet: Table S2
Table S2. Characteristics (KL, ST and itr) of 109 A. baumannii genome assemblies used to construct the maximum likelihood trees.
Strain name	Assembly	itr gene	ST-IP	K locus
830	GCA_009445385.1	itrA3	78	KL49
1297	GCA_009445385.1	itrA1	537	KL20
3365	GCA_009445395.1	itrA2	78	KL3
12918	GCA_900519195.1	itrA3	2	KL16
110912	GCA_000580495.2	itrA1	499	KL18
172188	GCA_014560115.1	itrA2	36	KL81
173011	GCA_014560015.1	itrA4	142	KL145
342950	GCA_000580695.1	itrA3	512	KL72
1121032	GCA_000580355.2	itrA1	500	KL1
2018HL-00060	GCA_016474135.1	itrA1	-	KL18
2019HL-00677	GCA_016471275.1	itrA1	499	KL18
2020GO-00064	GCA_016475765.1	itrB3	149	KL13
261_16	GCA_009898245.1	itrA2	15	KL2
8D1	GCF_001693185.1	itrA2	512	KL115
A52	GCA_004028375.1	itrB3	77	KL13
AB_TG2030	GCA_000301535.1	itrA1	406	KL53
AB-HZ-S73	GCA_006366335.1	itrA4	142	KL143
Ab103	GCA_900476815.2	itrA1	460	KL1
AB4A3	GCA_000338835.1	itrA2	255	KL115
AB5	GCF_000966305.1	itrA3	255	KL72
AB5075-UW	GCA_000963815.1	itrA1	1	KL25
Aba10S	GCA_013185155.1	itrA3	492	KL104
ABAY11012	GCA_009737465.1	itrA2	2	KL115
ABBL004	GCF_001432705.1	itrA1	1022	KL20
ABBL099	GCF_000738845.1	itrA1	499	KL19
AbCTX1	GCA_016864295.1	itrA2	1077	KL10
AbCTX16	GCA_016613515.1	itrA2	78	KL77
ABNIH28	GCA_002902885.1	itrA4	-	KL142
ABS104	GCA_009497505.1	itrB3	328	KL13
AC3-M	GCA_902713735.1	itrB1	315	KL91
Ac56	GCA_009754985.1	itrA3	374	KL9
Aci00834	GCA_005819735.1	itrB1	315	KL91
Aci00853	GCA_005819375.1	itrA2	2	KL127
Aci00863	GCA_005819325.1	itrA2	2	KL2
Aci00868	GCA_005819275.1	itrA1	400	KL15
ACICU	GCA_005519135.1	itrA2	2	KL2
ACIN00149	GCA_016508635.1	itrA3	1190	KL72
ACIN00170	GCA_016506895.1	itrA3	348	KL36
AR_0070	GCA_003431865.1	itrA3	32	KL109
ARLG_6421	GCA_014880275.1	itrA1	1088	KL34
ARLG1896	GCA_002145125.1	itrA3	1088	KL9
ATCC17978	GCA_902728005.1	itrA2	437	KL3
B8300	GCA_001077965.2	itrA4	-	KL92
BJ4	GCA_000787275.1	itrA3	40	KL104
BP12616	GCA_010178615.1	itrB3	2	KL12
C1T1-1	GCA_004153295.1	itrA2	-	KL6
C1T1-2_b	GCA_004152715.1	itrA2	-	KL6
C1T1-3	GCA_004152785.1	itrA2	-	KL6
4300STDY6542375	GCA_900493565.1	itrA2	2	KL10
4300STDY7045716	GCA_900494865.1	itrA1	-	KL113
4300STDY7045753	GCA_900495445.1	itrA2	215	KL128
4300STDY7045780	GCA_900495635.1	itrA2	32	KL7
4300STDY7045860	GCA_900496415.1	itrA3	374	KL49
HC9436	GCA_002928145.1	itrA2	77	KL23
KPC-SM-17a	GCA_902705505.1	itrA3	1018	KL76
LAC4	GCA_001908295.1	itrA3	10	KL49
MC1	GCA_003597385.1	itrA2	991	KL9
MCR56	GCA_002928195.1	itrA3	106	KL48
MDRAIOMTU498	GCA_016514495.1	itrA3	149	KL8
MH5	GCA_003335965.1	itrA3	255	KL72
MRSN11669	GCA_006493685.1	itrA3	16	KL24
MRSN1171	GCA_006493925.1	itrB3	2	KL13
MRSN11825	GCA_016540255.1	itrA1	94	KL118
MRSN1311	GCA_006494165.1	itrB1	1	KL4
MRSN30912	GCA_006492715.1	itrA2	665	KL50
MRSN31196	GCA_006491855.1	itrA1	20	KL1
MRSN31461	GCA_006491865.1	itrA3	49	KL11
MRSN31915	GCA_006492315.1	itrA2	1130	KL14
MRSN32797	GCA_006492965.1	itrA2	1095	KL42
MRSN32865	GCA_006492735.1	itrB3	94	KL125
MRSN423159	GCA_006492625.1	itrA2	2	KL22
MRSN480561	GCA_006492265.1	itrA2	25	KL14
MRSN7067	GCA_006492575.1	itrB3	81	KL12
MRSN7100	GCA_016528135.1	itrA1	625	KL15
MRSN7184	GCA_016536235.1	itrB1	412	KL98
MRSN7460	GCA_006492615.1	itrA2	126	KL14
MRSN7617	GCA_016532905.1	itrB3	25	KL12
MRSN7690	GCA_006491975.1	itrA3	23	KL8
MRSN7735	GCA_006492865.1	itrA2	78	KL2
MRSN960	GCA_006491965.1	itrA1	1	KL1
MSHR_A140	GCA_016510995.1	itrA2	77	KL33
Naval-21	GCA_000309195.1	itrA1	19	KL15
NIPH 70	GCA_000369305.1	itrA2	36	KL44
OIFC0162	GCA_000307895.1	itrA2	412	KL31
PM3665	GCA_010500235.1	itrA3	10	KL9
PM6635	GCA_010500255.1	itrA2	2	KL120
PR360	GCA_002136955.1	itrA3	494	KL112
SDF	GCA_000069205.1	itrA2	17	KL5
SGH0606	GCA_003020215.1	itrA1	1	KL107
SGH0807	GCA_003020405.1	itrB3	1	KL70
SI_2017_65	GCA_009759915.1	itrB1	1	KL40
SP2178	GCA_010499635.1	itrB3	2	KL125
SP2486	GCA_010500435.1	itrA1	1	KL17
TG22172	GCA_003949425.1	itrA2	2	KL115
TG22212	GCA_000453185.1	itrA3	2	KL72
TP1	GCA_013376855.2	itrA2	570	KL116
TUM15009	GCA_008976305.1	itrA3	34	KL45
TUM15013	GCA_008976715.1	itrA3	130	KL102
TUM15018	GCA_008977265.1	itrA3	34	KL96
TUM15106	GCA_008982225.1	itrA3	34	KL43
TUM15223	GCA_008989245.1	itrA2	-	KL50
TUM15293	GCA_008995235.1	itrA3	218	KL26
TUM15311	GCA_008996095.1	itrA3	218	KL26
TUM15347	GCA_008999715.1	itrA1	-	KL126
TUM15373	GCA_009001075.1	itrA3	40	KL29
TUM15510	GCA_009013075.1	itrA3	40	KL111
XH639	GCA_001863705.1	itrA2	875	KL117
XH694	GCA_001864735.1	itrA4	-	KL99
XH701	GCF_001864795.1	itrA2	2	KL14

## Sheet: Table S3
Table S3. Percentage nucleotide sequence identity matrix of the 109 representative wzi sequences.
	173011	ABNIH28	XH694	B8300	AB-HZ-S7394.33	AB4A3	342950	8D1	MH5	AB5	ACIN00149	PR360	MRSN11669	ACIN00170	LAC4	MRSN7690	PM3665	TUM15009	TUM15013	TUM15018	TUM15106	TUM15293	TUM15311	MCR56	BJ4	TUM15373	TUM15510	MRSN31461	OIFC0162	MRSN31915	MRSN32797	MRSN30912	MRSN7184	MRSN7735	830	3365	AbCTX16	AbCTX1	NIPH70	XH639	172188	HC9436	A52	TUM15223	Ac56	MSHR_A140	DY7045860	ATCC17978	C1T1-2_b
173011	100	95.5	94.26	94.46	94.33	65.24	65.24	65.24	65.24	65.24	65.24	65.24	65.31	65.31	65.45	65.52	65.52	65.38	65.38	65.38	65.38	65.45	65.45	65.8	65.17	65.17	65.17	65.17	66.6	66.6	66.6	66.53	66.53	66.46	66.46	66.46	66.46	66.46	66.32	66.32	66.32	66.25	66.25	66.25	66.25	66.25	66.25	66.25	67.3
ABNIH28	95.5	100	98.62	98.69	98.83	64.96	64.96	64.96	64.96	64.96	64.96	65.52	65.45	65.45	65.59	65.66	65.66	65.73	65.73	65.73	65.73	65.59	65.59	66.01	65.59	65.59	65.59	65.38	66.81	66.81	66.81	66.74	66.74	66.81	66.81	66.81	66.81	66.81	66.67	66.67	66.67	66.6	66.6	66.6	66.6	66.6	66.6	66.6	67.16
XH694	94.26	98.62	100	99.65	99.79	64.92	64.92	64.92	64.92	64.92	64.92	65.48	65.41	65.41	65.34	65.41	65.41	65.55	65.55	65.55	65.55	65.41	65.41	65.76	65.55	65.55	65.55	65.34	66.55	66.55	66.55	66.48	66.48	66.76	66.76	66.76	66.76	66.76	66.62	66.62	66.62	66.55	66.55	66.55	66.55	66.55	66.55	66.55	66.83
B8300	94.46	98.69	99.65	100	99.86	64.99	64.99	64.99	64.99	64.99	64.99	65.55	65.48	65.48	65.41	65.48	65.48	65.62	65.62	65.62	65.62	65.48	65.48	65.83	65.62	65.62	65.62	65.41	66.48	66.48	66.48	66.41	66.41	66.69	66.69	66.69	66.69	66.69	66.55	66.55	66.55	66.48	66.48	66.48	66.48	66.48	66.48	66.48	67.04
AB-HZ-S73	94.33	98.83	99.79	99.86	100	64.99	64.99	64.99	64.99	64.99	64.99	65.55	65.48	65.48	65.41	65.48	65.48	65.62	65.62	65.62	65.62	65.48	65.48	65.83	65.62	65.62	65.62	65.41	66.62	66.62	66.62	66.55	66.55	66.83	66.83	66.83	66.83	66.83	66.69	66.69	66.69	66.62	66.62	66.62	66.62	66.62	66.62	66.62	66.9
AB4A3	65.24	64.96	64.92	64.99	64.99	100	100	100	100	100	100	94.78	95.05	95.12	94.91	94.98	94.98	95.81	95.81	95.81	95.81	96.15	96.15	95.4	95.46	95.46	95.46	96.15	88.68	88.68	88.68	88.61	88.61	88.82	88.82	88.82	88.82	88.82	88.96	88.96	88.96	88.96	88.96	88.96	88.96	88.96	88.96	88.96	84.93
342950	65.24	64.96	64.92	64.99	64.99	100	100	100	100	100	100	94.78	95.05	95.12	94.91	94.98	94.98	95.81	95.81	95.81	95.81	96.15	96.15	95.4	95.46	95.46	95.46	96.15	88.68	88.68	88.68	88.61	88.61	88.82	88.82	88.82	88.82	88.82	88.96	88.96	88.96	88.96	88.96	88.96	88.96	88.96	88.96	88.96	84.93
8D1	65.24	64.96	64.92	64.99	64.99	100	100	100	100	100	100	94.78	95.05	95.12	94.91	94.98	94.98	95.81	95.81	95.81	95.81	96.15	96.15	95.4	95.46	95.46	95.46	96.15	88.68	88.68	88.68	88.61	88.61	88.82	88.82	88.82	88.82	88.82	88.96	88.96	88.96	88.96	88.96	88.96	88.96	88.96	88.96	88.96	84.93
MH5	65.24	64.96	64.92	64.99	64.99	100	100	100	100	100	100	94.78	95.05	95.12	94.91	94.98	94.98	95.81	95.81	95.81	95.81	96.15	96.15	95.4	95.46	95.46	95.46	96.15	88.68	88.68	88.68	88.61	88.61	88.82	88.82	88.82	88.82	88.82	88.96	88.96	88.96	88.96	88.96	88.96	88.96	88.96	88.96	88.96	84.93
AB5	65.24	64.96	64.92	64.99	64.99	100	100	100	100	100	100	94.78	95.05	95.12	94.91	94.98	94.98	95.81	95.81	95.81	95.81	96.15	96.15	95.4	95.46	95.46	95.46	96.15	88.68	88.68	88.68	88.61	88.61	88.82	88.82	88.82	88.82	88.82	88.96	88.96	88.96	88.96	88.96	88.96	88.96	88.96	88.96	88.96	84.93
ACIN00149	65.24	64.96	64.92	64.99	64.99	100	100	100	100	100	100	94.78	95.05	95.12	94.91	94.98	94.98	95.81	95.81	95.81	95.81	96.15	96.15	95.4	95.46	95.46	95.46	96.15	88.68	88.68	88.68	88.61	88.61	88.82	88.82	88.82	88.82	88.82	88.96	88.96	88.96	88.96	88.96	88.96	88.96	88.96	88.96	88.96	84.93
PR360	65.24	65.52	65.48	65.55	65.55	94.78	94.78	94.78	94.78	94.78	94.78	100	98.49	98.29	96.57	96.64	96.64	97.12	97.12	97.12	97.12	97.12	97.12	97.05	97.67	97.67	97.67	97.74	88.57	88.57	88.57	88.5	88.5	88.84	88.84	88.84	88.84	88.84	88.84	88.84	88.84	88.84	88.84	88.84	88.84	88.84	88.84	88.84	83.58
MRSN11669	65.31	65.45	65.41	65.48	65.48	95.05	95.05	95.05	95.05	95.05	95.05	98.49	100	99.38	97.39	97.46	97.46	97.81	97.81	97.81	97.81	97.81	97.81	97.6	97.67	97.67	97.67	98.35	88.15	88.15	88.15	88.08	88.08	88.57	88.57	88.57	88.57	88.57	88.43	88.43	88.43	88.43	88.43	88.43	88.43	88.43	88.43	88.43	84.06
ACIN00170	65.31	65.45	65.41	65.48	65.48	95.12	95.12	95.12	95.12	95.12	95.12	98.29	99.38	100	97.46	97.53	97.53	98.01	98.01	98.01	98.01	98.15	98.15	97.81	98.01	98.01	98.01	98.42	88.5	88.5	88.5	88.43	88.43	88.91	88.91	88.91	88.91	88.91	88.77	88.77	88.77	88.77	88.77	88.77	88.77	88.77	88.77	88.77	84.27
LAC4	65.45	65.59	65.34	65.41	65.41	94.91	94.91	94.91	94.91	94.91	94.91	96.57	97.39	97.46	100	99.93	99.93	97.46	97.46	97.46	97.46	97.74	97.74	97.87	97.94	97.94	97.94	98.35	87.39	87.39	87.39	87.32	87.32	87.32	87.32	87.32	87.32	87.32	87.32	87.32	87.32	87.32	87.32	87.32	87.32	87.32	87.32	87.32	84.89
MRSN7690	65.52	65.66	65.41	65.48	65.48	94.98	94.98	94.98	94.98	94.98	94.98	96.64	97.46	97.53	99.93	100	100	97.53	97.53	97.53	97.53	97.81	97.81	97.94	98.01	98.01	98.01	98.42	87.46	87.46	87.46	87.39	87.39	87.39	87.39	87.39	87.39	87.39	87.39	87.39	87.39	87.39	87.39	87.39	87.39	87.39	87.39	87.39	84.96
PM3665	65.52	65.66	65.41	65.48	65.48	94.98	94.98	94.98	94.98	94.98	94.98	96.64	97.46	97.53	99.93	100	100	97.53	97.53	97.53	97.53	97.81	97.81	97.94	98.01	98.01	98.01	98.42	87.46	87.46	87.46	87.39	87.39	87.39	87.39	87.39	87.39	87.39	87.39	87.39	87.39	87.39	87.39	87.39	87.39	87.39	87.39	87.39	84.96
TUM15009	65.38	65.73	65.55	65.62	65.62	95.81	95.81	95.81	95.81	95.81	95.81	97.12	97.81	98.01	97.46	97.53	97.53	100	100	100	100	99.31	99.31	98.01	97.81	97.81	97.81	98.35	88.36	88.36	88.36	88.29	88.29	88.5	88.5	88.5	88.5	88.5	88.36	88.36	88.36	88.36	88.36	88.36	88.36	88.36	88.36	88.36	84.55
TUM15013	65.38	65.73	65.55	65.62	65.62	95.81	95.81	95.81	95.81	95.81	95.81	97.12	97.81	98.01	97.46	97.53	97.53	100	100	100	100	99.31	99.31	98.01	97.81	97.81	97.81	98.35	88.36	88.36	88.36	88.29	88.29	88.5	88.5	88.5	88.5	88.5	88.36	88.36	88.36	88.36	88.36	88.36	88.36	88.36	88.36	88.36	84.55
TUM15018	65.38	65.73	65.55	65.62	65.62	95.81	95.81	95.81	95.81	95.81	95.81	97.12	97.81	98.01	97.46	97.53	97.53	100	100	100	100	99.31	99.31	98.01	97.81	97.81	97.81	98.35	88.36	88.36	88.36	88.29	88.29	88.5	88.5	88.5	88.5	88.5	88.36	88.36	88.36	88.36	88.36	88.36	88.36	88.36	88.36	88.36	84.55
TUM15106	65.38	65.73	65.55	65.62	65.62	95.81	95.81	95.81	95.81	95.81	95.81	97.12	97.81	98.01	97.46	97.53	97.53	100	100	100	100	99.31	99.31	98.01	97.81	97.81	97.81	98.35	88.36	88.36	88.36	88.29	88.29	88.5	88.5	88.5	88.5	88.5	88.36	88.36	88.36	88.36	88.36	88.36	88.36	88.36	88.36	88.36	84.55
TUM15293	65.45	65.59	65.41	65.48	65.48	96.15	96.15	96.15	96.15	96.15	96.15	97.12	97.81	98.15	97.74	97.81	97.81	99.31	99.31	99.31	99.31	100	100	98.29	97.94	97.94	97.94	98.49	88.22	88.22	88.22	88.15	88.15	88.22	88.22	88.22	88.22	88.22	88.08	88.08	88.08	88.08	88.08	88.08	88.08	88.08	88.08	88.08	84.68
TUM15311	65.45	65.59	65.41	65.48	65.48	96.15	96.15	96.15	96.15	96.15	96.15	97.12	97.81	98.15	97.74	97.81	97.81	99.31	99.31	99.31	99.31	100	100	98.29	97.94	97.94	97.94	98.49	88.22	88.22	88.22	88.15	88.15	88.22	88.22	88.22	88.22	88.22	88.08	88.08	88.08	88.08	88.08	88.08	88.08	88.08	88.08	88.08	84.68
MCR56	65.8	66.01	65.76	65.83	65.83	95.4	95.4	95.4	95.4	95.4	95.4	97.05	97.6	97.81	97.87	97.94	97.94	98.01	98.01	98.01	98.01	98.29	98.29	100	97.87	97.87	97.87	98.56	87.94	87.94	87.94	87.87	87.87	87.94	87.94	87.94	87.94	87.94	87.94	87.94	87.94	87.94	87.94	87.94	87.94	87.94	87.94	87.94	84.89
BJ4	65.17	65.59	65.55	65.62	65.62	95.46	95.46	95.46	95.46	95.46	95.46	97.67	97.67	98.01	97.94	98.01	98.01	97.81	97.81	97.81	97.81	97.94	97.94	97.87	100	100	100	98.63	87.73	87.73	87.73	87.66	87.66	87.87	87.87	87.87	87.87	87.87	88.01	88.01	88.01	88.01	88.01	88.01	88.01	88.01	88.01	88.01	84.89
TUM15373	65.17	65.59	65.55	65.62	65.62	95.46	95.46	95.46	95.46	95.46	95.46	97.67	97.67	98.01	97.94	98.01	98.01	97.81	97.81	97.81	97.81	97.94	97.94	97.87	100	100	100	98.63	87.73	87.73	87.73	87.66	87.66	87.87	87.87	87.87	87.87	87.87	88.01	88.01	88.01	88.01	88.01	88.01	88.01	88.01	88.01	88.01	84.89
TUM15510	65.17	65.59	65.55	65.62	65.62	95.46	95.46	95.46	95.46	95.46	95.46	97.67	97.67	98.01	97.94	98.01	98.01	97.81	97.81	97.81	97.81	97.94	97.94	97.87	100	100	100	98.63	87.73	87.73	87.73	87.66	87.66	87.87	87.87	87.87	87.87	87.87	88.01	88.01	88.01	88.01	88.01	88.01	88.01	88.01	88.01	88.01	84.89
MRSN31461	65.17	65.38	65.34	65.41	65.41	96.15	96.15	96.15	96.15	96.15	96.15	97.74	98.35	98.42	98.35	98.42	98.42	98.35	98.35	98.35	98.35	98.49	98.49	98.56	98.63	98.63	98.63	100	88.08	88.08	88.08	88.01	88.01	88.5	88.5	88.5	88.5	88.5	88.63	88.63	88.63	88.63	88.63	88.63	88.63	88.63	88.63	88.63	84.96
OIFC0162	66.6	66.81	66.55	66.48	66.62	88.68	88.68	88.68	88.68	88.68	88.68	88.57	88.15	88.5	87.39	87.46	87.46	88.36	88.36	88.36	88.36	88.22	88.22	87.94	87.73	87.73	87.73	88.08	100	100	100	99.93	99.93	97.92	97.92	97.92	97.92	97.92	98.06	98.06	98.06	97.99	97.99	97.99	97.99	97.99	97.99	97.99	88.36
MRSN31915	66.6	66.81	66.55	66.48	66.62	88.68	88.68	88.68	88.68	88.68	88.68	88.57	88.15	88.5	87.39	87.46	87.46	88.36	88.36	88.36	88.36	88.22	88.22	87.94	87.73	87.73	87.73	88.08	100	100	100	99.93	99.93	97.92	97.92	97.92	97.92	97.92	98.06	98.06	98.06	97.99	97.99	97.99	97.99	97.99	97.99	97.99	88.36
MRSN32797	66.6	66.81	66.55	66.48	66.62	88.68	88.68	88.68	88.68	88.68	88.68	88.57	88.15	88.5	87.39	87.46	87.46	88.36	88.36	88.36	88.36	88.22	88.22	87.94	87.73	87.73	87.73	88.08	100	100	100	99.93	99.93	97.92	97.92	97.92	97.92	97.92	98.06	98.06	98.06	97.99	97.99	97.99	97.99	97.99	97.99	97.99	88.36
MRSN30912	66.53	66.74	66.48	66.41	66.55	88.61	88.61	88.61	88.61	88.61	88.61	88.5	88.08	88.43	87.32	87.39	87.39	88.29	88.29	88.29	88.29	88.15	88.15	87.87	87.66	87.66	87.66	88.01	99.93	99.93	99.93	100	100	97.85	97.85	97.85	97.85	97.85	97.99	97.99	97.99	97.92	97.92	97.92	97.92	97.92	97.92	97.92	88.29
MRSN7184	66.53	66.74	66.48	66.41	66.55	88.61	88.61	88.61	88.61	88.61	88.61	88.5	88.08	88.43	87.32	87.39	87.39	88.29	88.29	88.29	88.29	88.15	88.15	87.87	87.66	87.66	87.66	88.01	99.93	99.93	99.93	100	100	97.85	97.85	97.85	97.85	97.85	97.99	97.99	97.99	97.92	97.92	97.92	97.92	97.92	97.92	97.92	88.29
MRSN7735	66.46	66.81	66.76	66.69	66.83	88.82	88.82	88.82	88.82	88.82	88.82	88.84	88.57	88.91	87.32	87.39	87.39	88.5	88.5	88.5	88.5	88.22	88.22	87.94	87.87	87.87	87.87	88.5	97.92	97.92	97.92	97.85	97.85	100	100	100	100	100	99.58	99.58	99.58	99.65	99.65	99.65	99.65	99.65	99.65	99.65	87.46
830	66.46	66.81	66.76	66.69	66.83	88.82	88.82	88.82	88.82	88.82	88.82	88.84	88.57	88.91	87.32	87.39	87.39	88.5	88.5	88.5	88.5	88.22	88.22	87.94	87.87	87.87	87.87	88.5	97.92	97.92	97.92	97.85	97.85	100	100	100	100	100	99.58	99.58	99.58	99.65	99.65	99.65	99.65	99.65	99.65	99.65	87.46
3365	66.46	66.81	66.76	66.69	66.83	88.82	88.82	88.82	88.82	88.82	88.82	88.84	88.57	88.91	87.32	87.39	87.39	88.5	88.5	88.5	88.5	88.22	88.22	87.94	87.87	87.87	87.87	88.5	97.92	97.92	97.92	97.85	97.85	100	100	100	100	100	99.58	99.58	99.58	99.65	99.65	99.65	99.65	99.65	99.65	99.65	87.46
AbCTX16	66.46	66.81	66.76	66.69	66.83	88.82	88.82	88.82	88.82	88.82	88.82	88.84	88.57	88.91	87.32	87.39	87.39	88.5	88.5	88.5	88.5	88.22	88.22	87.94	87.87	87.87	87.87	88.5	97.92	97.92	97.92	97.85	97.85	100	100	100	100	100	99.58	99.58	99.58	99.65	99.65	99.65	99.65	99.65	99.65	99.65	87.46
AbCTX1	66.46	66.81	66.76	66.69	66.83	88.82	88.82	88.82	88.82	88.82	88.82	88.84	88.57	88.91	87.32	87.39	87.39	88.5	88.5	88.5	88.5	88.22	88.22	87.94	87.87	87.87	87.87	88.5	97.92	97.92	97.92	97.85	97.85	100	100	100	100	100	99.58	99.58	99.58	99.65	99.65	99.65	99.65	99.65	99.65	99.65	87.46
NIPH70	66.32	66.67	66.62	66.55	66.69	88.96	88.96	88.96	88.96	88.96	88.96	88.84	88.43	88.77	87.32	87.39	87.39	88.36	88.36	88.36	88.36	88.08	88.08	87.94	88.01	88.01	88.01	88.63	98.06	98.06	98.06	97.99	97.99	99.58	99.58	99.58	99.58	99.58	100	100	100	99.93	99.93	99.93	99.93	99.93	99.93	99.93	87.46
XH639	66.32	66.67	66.62	66.55	66.69	88.96	88.96	88.96	88.96	88.96	88.96	88.84	88.43	88.77	87.32	87.39	87.39	88.36	88.36	88.36	88.36	88.08	88.08	87.94	88.01	88.01	88.01	88.63	98.06	98.06	98.06	97.99	97.99	99.58	99.58	99.58	99.58	99.58	100	100	100	99.93	99.93	99.93	99.93	99.93	99.93	99.93	87.46
172188	66.32	66.67	66.62	66.55	66.69	88.96	88.96	88.96	88.96	88.96	88.96	88.84	88.43	88.77	87.32	87.39	87.39	88.36	88.36	88.36	88.36	88.08	88.08	87.94	88.01	88.01	88.01	88.63	98.06	98.06	98.06	97.99	97.99	99.58	99.58	99.58	99.58	99.58	100	100	100	99.93	99.93	99.93	99.93	99.93	99.93	99.93	87.46
HC9436	66.25	66.6	66.55	66.48	66.62	88.96	88.96	88.96	88.96	88.96	88.96	88.84	88.43	88.77	87.32	87.39	87.39	88.36	88.36	88.36	88.36	88.08	88.08	87.94	88.01	88.01	88.01	88.63	97.99	97.99	97.99	97.92	97.92	99.65	99.65	99.65	99.65	99.65	99.93	99.93	99.93	100	100	100	100	100	100	100	87.39
A52	66.25	66.6	66.55	66.48	66.62	88.96	88.96	88.96	88.96	88.96	88.96	88.84	88.43	88.77	87.32	87.39	87.39	88.36	88.36	88.36	88.36	88.08	88.08	87.94	88.01	88.01	88.01	88.63	97.99	97.99	97.99	97.92	97.92	99.65	99.65	99.65	99.65	99.65	99.93	99.93	99.93	100	100	100	100	100	100	100	87.39
TUM15223	66.25	66.6	66.55	66.48	66.62	88.96	88.96	88.96	88.96	88.96	88.96	88.84	88.43	88.77	87.32	87.39	87.39	88.36	88.36	88.36	88.36	88.08	88.08	87.94	88.01	88.01	88.01	88.63	97.99	97.99	97.99	97.92	97.92	99.65	99.65	99.65	99.65	99.65	99.93	99.93	99.93	100	100	100	100	100	100	100	87.39
Ac56	66.25	66.6	66.55	66.48	66.62	88.96	88.96	88.96	88.96	88.96	88.96	88.84	88.43	88.77	87.32	87.39	87.39	88.36	88.36	88.36	88.36	88.08	88.08	87.94	88.01	88.01	88.01	88.63	97.99	97.99	97.99	97.92	97.92	99.65	99.65	99.65	99.65	99.65	99.93	99.93	99.93	100	100	100	100	100	100	100	87.39
MSHR_A140	66.25	66.6	66.55	66.48	66.62	88.96	88.96	88.96	88.96	88.96	88.96	88.84	88.43	88.77	87.32	87.39	87.39	88.36	88.36	88.36	88.36	88.08	88.08	87.94	88.01	88.01	88.01	88.63	97.99	97.99	97.99	97.92	97.92	99.65	99.65	99.65	99.65	99.65	99.93	99.93	99.93	100	100	100	100	100	100	100	87.39
DY7045860	66.25	66.6	66.55	66.48	66.62	88.96	88.96	88.96	88.96	88.96	88.96	88.84	88.43	88.77	87.32	87.39	87.39	88.36	88.36	88.36	88.36	88.08	88.08	87.94	88.01	88.01	88.01	88.63	97.99	97.99	97.99	97.92	97.92	99.65	99.65	99.65	99.65	99.65	99.93	99.93	99.93	100	100	100	100	100	100	100	87.39
ATCC17978	66.25	66.6	66.55	66.48	66.62	88.96	88.96	88.96	88.96	88.96	88.96	88.84	88.43	88.77	87.32	87.39	87.39	88.36	88.36	88.36	88.36	88.08	88.08	87.94	88.01	88.01	88.01	88.63	97.99	97.99	97.99	97.92	97.92	99.65	99.65	99.65	99.65	99.65	99.93	99.93	99.93	100	100	100	100	100	100	100	87.39
C1T1-2_b	67.3	67.16	66.83	67.04	66.9	84.93	84.93	84.93	84.93	84.93	84.93	83.58	84.06	84.27	84.89	84.96	84.96	84.55	84.55	84.55	84.55	84.68	84.68	84.89	84.89	84.89	84.89	84.96	88.36	88.36	88.36	88.29	88.29	87.46	87.46	87.46	87.46	87.46	87.46	87.46	87.46	87.39	87.39	87.39	87.39	87.39	87.39	87.39	100
C1T1-3	67.3	67.16	66.83	67.04	66.9	84.93	84.93	84.93	84.93	84.93	84.93	83.58	84.06	84.27	84.89	84.96	84.96	84.55	84.55	84.55	84.55	84.68	84.68	84.89	84.89	84.89	84.89	84.96	88.36	88.36	88.36	88.29	88.29	87.46	87.46	87.46	87.46	87.46	87.46	87.46	87.46	87.39	87.39	87.39	87.39	87.39	87.39	87.39	100
C1T1-1	67.3	67.16	66.83	67.04	66.9	84.93	84.93	84.93	84.93	84.93	84.93	83.58	84.06	84.27	84.89	84.96	84.96	84.55	84.55	84.55	84.55	84.68	84.68	84.89	84.89	84.89	84.89	84.96	88.36	88.36	88.36	88.29	88.29	87.46	87.46	87.46	87.46	87.46	87.46	87.46	87.46	87.39	87.39	87.39	87.39	87.39	87.39	87.39	100
KPC-SM-17a	67.23	67.09	66.76	66.97	66.83	84.86	84.86	84.86	84.86	84.86	84.86	83.51	83.99	84.2	84.82	84.89	84.89	84.48	84.48	84.48	84.48	84.62	84.62	84.82	84.82	84.82	84.82	84.89	88.29	88.29	88.29	88.22	88.22	87.39	87.39	87.39	87.39	87.39	87.39	87.39	87.39	87.32	87.32	87.32	87.32	87.32	87.32	87.32	99.93
XH701	67.37	67.3	67.18	67.39	67.25	89.16	89.16	89.16	89.16	89.16	89.16	87.86	88.07	88.14	88.21	88.28	88.28	88.63	88.63	88.63	88.63	88.77	88.77	88.63	88.49	88.49	88.49	89.46	92.58	92.58	92.58	92.51	92.51	91.54	91.54	91.54	91.54	91.54	91.68	91.68	91.68	91.61	91.61	91.61	91.61	91.61	91.61	91.61	93.97
ACICU	67.37	67.3	67.18	67.39	67.25	89.16	89.16	89.16	89.16	89.16	89.16	87.86	88.07	88.14	88.21	88.28	88.28	88.63	88.63	88.63	88.63	88.77	88.77	88.63	88.49	88.49	88.49	89.46	92.58	92.58	92.58	92.51	92.51	91.54	91.54	91.54	91.54	91.54	91.68	91.68	91.68	91.61	91.61	91.61	91.61	91.61	91.61	91.61	93.97
Aci00863	67.37	67.3	67.18	67.39	67.25	89.16	89.16	89.16	89.16	89.16	89.16	87.86	88.07	88.14	88.21	88.28	88.28	88.63	88.63	88.63	88.63	88.77	88.77	88.63	88.49	88.49	88.49	89.46	92.58	92.58	92.58	92.51	92.51	91.54	91.54	91.54	91.54	91.54	91.68	91.68	91.68	91.61	91.61	91.61	91.61	91.61	91.61	91.61	93.97
Aci00853	67.37	67.3	67.18	67.39	67.25	89.16	89.16	89.16	89.16	89.16	89.16	87.86	88.07	88.14	88.21	88.28	88.28	88.63	88.63	88.63	88.63	88.77	88.77	88.63	88.49	88.49	88.49	89.46	92.58	92.58	92.58	92.51	92.51	91.54	91.54	91.54	91.54	91.54	91.68	91.68	91.68	91.61	91.61	91.61	91.61	91.61	91.61	91.61	93.97
MRSN423159	67.37	67.3	67.18	67.39	67.25	89.16	89.16	89.16	89.16	89.16	89.16	87.86	88.07	88.14	88.21	88.28	88.28	88.63	88.63	88.63	88.63	88.77	88.77	88.63	88.49	88.49	88.49	89.46	92.58	92.58	92.58	92.51	92.51	91.54	91.54	91.54	91.54	91.54	91.68	91.68	91.68	91.61	91.61	91.61	91.61	91.61	91.61	91.61	93.97
MRSN1171	67.37	67.3	67.18	67.39	67.25	89.16	89.16	89.16	89.16	89.16	89.16	87.86	88.07	88.14	88.21	88.28	88.28	88.63	88.63	88.63	88.63	88.77	88.77	88.63	88.49	88.49	88.49	89.46	92.58	92.58	92.58	92.51	92.51	91.54	91.54	91.54	91.54	91.54	91.68	91.68	91.68	91.61	91.61	91.61	91.61	91.61	91.61	91.61	93.97
ABAY11012	67.37	67.3	67.18	67.39	67.25	89.16	89.16	89.16	89.16	89.16	89.16	87.86	88.07	88.14	88.21	88.28	88.28	88.63	88.63	88.63	88.63	88.77	88.77	88.63	88.49	88.49	88.49	89.46	92.58	92.58	92.58	92.51	92.51	91.54	91.54	91.54	91.54	91.54	91.68	91.68	91.68	91.61	91.61	91.61	91.61	91.61	91.61	91.61	93.97
BP12616	67.37	67.3	67.18	67.39	67.25	89.16	89.16	89.16	89.16	89.16	89.16	87.86	88.07	88.14	88.21	88.28	88.28	88.63	88.63	88.63	88.63	88.77	88.77	88.63	88.49	88.49	88.49	89.46	92.58	92.58	92.58	92.51	92.51	91.54	91.54	91.54	91.54	91.54	91.68	91.68	91.68	91.61	91.61	91.61	91.61	91.61	91.61	91.61	93.97
SP2178	67.37	67.3	67.18	67.39	67.25	89.16	89.16	89.16	89.16	89.16	89.16	87.86	88.07	88.14	88.21	88.28	88.28	88.63	88.63	88.63	88.63	88.77	88.77	88.63	88.49	88.49	88.49	89.46	92.58	92.58	92.58	92.51	92.51	91.54	91.54	91.54	91.54	91.54	91.68	91.68	91.68	91.61	91.61	91.61	91.61	91.61	91.61	91.61	93.97
PM6635	67.37	67.3	67.18	67.39	67.25	89.16	89.16	89.16	89.16	89.16	89.16	87.86	88.07	88.14	88.21	88.28	88.28	88.63	88.63	88.63	88.63	88.77	88.77	88.63	88.49	88.49	88.49	89.46	92.58	92.58	92.58	92.51	92.51	91.54	91.54	91.54	91.54	91.54	91.68	91.68	91.68	91.61	91.61	91.61	91.61	91.61	91.61	91.61	93.97
Aba10S	67.37	67.3	67.18	67.39	67.25	89.16	89.16	89.16	89.16	89.16	89.16	87.86	88.07	88.14	88.21	88.28	88.28	88.63	88.63	88.63	88.63	88.77	88.77	88.63	88.49	88.49	88.49	89.46	92.58	92.58	92.58	92.51	92.51	91.54	91.54	91.54	91.54	91.54	91.68	91.68	91.68	91.61	91.61	91.61	91.61	91.61	91.61	91.61	93.97
TP1	67.37	67.3	67.18	67.39	67.25	89.16	89.16	89.16	89.16	89.16	89.16	87.86	88.07	88.14	88.21	88.28	88.28	88.63	88.63	88.63	88.63	88.77	88.77	88.63	88.49	88.49	88.49	89.46	92.58	92.58	92.58	92.51	92.51	91.54	91.54	91.54	91.54	91.54	91.68	91.68	91.68	91.61	91.61	91.61	91.61	91.61	91.61	91.61	93.97
DY6542375	67.37	67.3	67.18	67.39	67.25	89.16	89.16	89.16	89.16	89.16	89.16	87.86	88.07	88.14	88.21	88.28	88.28	88.63	88.63	88.63	88.63	88.77	88.77	88.63	88.49	88.49	88.49	89.46	92.58	92.58	92.58	92.51	92.51	91.54	91.54	91.54	91.54	91.54	91.68	91.68	91.68	91.61	91.61	91.61	91.61	91.61	91.61	91.61	93.97
DY7045753	67.37	67.3	67.18	67.39	67.25	89.16	89.16	89.16	89.16	89.16	89.16	87.86	88.07	88.14	88.21	88.28	88.28	88.63	88.63	88.63	88.63	88.77	88.77	88.63	88.49	88.49	88.49	89.46	92.58	92.58	92.58	92.51	92.51	91.54	91.54	91.54	91.54	91.54	91.68	91.68	91.68	91.61	91.61	91.61	91.61	91.61	91.61	91.61	93.97
12918	67.37	67.3	67.18	67.39	67.25	89.16	89.16	89.16	89.16	89.16	89.16	87.86	88.07	88.14	88.21	88.28	88.28	88.63	88.63	88.63	88.63	88.77	88.77	88.63	88.49	88.49	88.49	89.46	92.58	92.58	92.58	92.51	92.51	91.54	91.54	91.54	91.54	91.54	91.68	91.68	91.68	91.61	91.61	91.61	91.61	91.61	91.61	91.61	93.97
MC1	67.3	67.23	67.18	67.39	67.25	89.02	89.02	89.02	89.02	89.02	89.02	87.93	88.07	88.14	87.73	87.79	87.79	88.49	88.49	88.49	88.49	88.63	88.63	88.49	88	88	88	88.97	92.58	92.58	92.58	92.51	92.51	91.75	91.75	91.75	91.75	91.75	91.61	91.61	91.61	91.54	91.54	91.54	91.54	91.54	91.54	91.54	93.76
MRSN480561	67.3	67.23	67.18	67.39	67.25	89.02	89.02	89.02	89.02	89.02	89.02	87.93	88.07	88.14	87.73	87.79	87.79	88.49	88.49	88.49	88.49	88.63	88.63	88.49	88	88	88	88.97	92.58	92.58	92.58	92.51	92.51	91.75	91.75	91.75	91.75	91.75	91.61	91.61	91.61	91.54	91.54	91.54	91.54	91.54	91.54	91.54	93.76
MRSN7617	67.3	67.23	67.18	67.39	67.25	89.02	89.02	89.02	89.02	89.02	89.02	87.93	88.07	88.14	87.73	87.79	87.79	88.49	88.49	88.49	88.49	88.63	88.63	88.49	88	88	88	88.97	92.58	92.58	92.58	92.51	92.51	91.75	91.75	91.75	91.75	91.75	91.61	91.61	91.61	91.54	91.54	91.54	91.54	91.54	91.54	91.54	93.76
261_16	67.51	67.44	67.32	67.53	67.39	86.59	86.59	86.59	86.59	86.59	86.59	86.48	86.2	86.27	85.64	85.71	85.71	86.27	86.27	86.27	86.27	86.34	86.34	87.17	86.75	86.75	86.75	86.62	90.92	90.92	90.92	90.85	90.85	89.81	89.81	89.81	89.81	89.81	89.94	89.94	89.94	89.88	89.88	89.88	89.88	89.88	89.88	89.88	92.24
MRSN7460	67.51	67.65	67.53	67.74	67.6	88.05	88.05	88.05	88.05	88.05	88.05	87.24	87.03	87.24	87.17	87.24	87.24	87.93	87.93	87.93	87.93	87.79	87.79	88.77	88.42	88.42	88.42	88.28	91.61	91.61	91.61	91.54	91.54	90.64	90.64	90.64	90.64	90.64	90.78	90.78	90.78	90.71	90.71	90.71	90.71	90.71	90.71	90.71	93.49
SDF	67.79	67.58	67.46	67.67	67.53	87.42	87.42	87.42	87.42	87.42	87.42	88.28	87.52	87.45	86.27	86.34	86.34	87.17	87.17	87.17	87.17	87.03	87.03	88.14	87.31	87.31	87.31	87.38	92.02	92.02	92.02	91.96	91.96	91.05	91.05	91.05	91.05	91.05	91.33	91.33	91.33	91.26	91.26	91.26	91.26	91.26	91.26	91.26	92.65
AR_0070	67.79	67.58	67.46	67.67	67.53	87.42	87.42	87.42	87.42	87.42	87.42	88.28	87.52	87.45	86.27	86.34	86.34	87.17	87.17	87.17	87.17	87.03	87.03	88.14	87.24	87.24	87.24	87.38	92.09	92.09	92.09	92.02	92.02	91.12	91.12	91.12	91.12	91.12	91.4	91.4	91.4	91.33	91.33	91.33	91.33	91.33	91.33	91.33	92.65
DY7045780	67.79	67.58	67.46	67.67	67.53	87.42	87.42	87.42	87.42	87.42	87.42	88.28	87.52	87.45	86.27	86.34	86.34	87.17	87.17	87.17	87.17	87.03	87.03	88.14	87.24	87.24	87.24	87.38	92.09	92.09	92.09	92.02	92.02	91.12	91.12	91.12	91.12	91.12	91.4	91.4	91.4	91.33	91.33	91.33	91.33	91.33	91.33	91.33	92.65
2020GO-00064	67.86	67.65	67.53	67.74	67.6	87.49	87.49	87.49	87.49	87.49	87.49	88.07	87.45	87.66	86.62	86.69	86.69	87.52	87.52	87.52	87.52	87.24	87.24	88.35	87.45	87.45	87.45	87.73	92.16	92.16	92.16	92.09	92.09	91.33	91.33	91.33	91.33	91.33	91.61	91.61	91.61	91.54	91.54	91.54	91.54	91.54	91.54	91.54	92.93
MDRAIOMTU498	67.86	67.65	67.53	67.74	67.6	87.49	87.49	87.49	87.49	87.49	87.49	88.07	87.45	87.66	86.62	86.69	86.69	87.52	87.52	87.52	87.52	87.24	87.24	88.35	87.45	87.45	87.45	87.73	92.16	92.16	92.16	92.09	92.09	91.33	91.33	91.33	91.33	91.33	91.61	91.61	91.61	91.54	91.54	91.54	91.54	91.54	91.54	91.54	92.93
AB_TG2030	66.48	66.48	66.08	66.15	66.15	85.31	85.31	85.31	85.31	85.31	85.31	84.72	85.13	85.48	86.03	86.1	86.1	85.62	85.62	85.62	85.62	85.48	85.48	84.79	85.68	85.68	85.68	85.06	89.47	89.47	89.47	89.4	89.4	89.05	89.05	89.05	89.05	89.05	89.05	89.05	89.05	88.98	88.98	88.98	88.98	88.98	88.98	88.98	84.34
Naval-21	66.48	66.48	66.08	66.15	66.15	85.31	85.31	85.31	85.31	85.31	85.31	84.72	85.13	85.48	86.03	86.1	86.1	85.62	85.62	85.62	85.62	85.48	85.48	84.79	85.68	85.68	85.68	85.06	89.47	89.47	89.47	89.4	89.4	89.05	89.05	89.05	89.05	89.05	89.05	89.05	89.05	88.98	88.98	88.98	88.98	88.98	88.98	88.98	84.34
TG22212	66.48	66.48	66.08	66.15	66.15	85.31	85.31	85.31	85.31	85.31	85.31	84.72	85.13	85.48	86.03	86.1	86.1	85.62	85.62	85.62	85.62	85.48	85.48	84.79	85.68	85.68	85.68	85.06	89.47	89.47	89.47	89.4	89.4	89.05	89.05	89.05	89.05	89.05	89.05	89.05	89.05	88.98	88.98	88.98	88.98	88.98	88.98	88.98	84.34
1121032	66.48	66.48	66.08	66.15	66.15	85.31	85.31	85.31	85.31	85.31	85.31	84.72	85.13	85.48	86.03	86.1	86.1	85.62	85.62	85.62	85.62	85.48	85.48	84.79	85.68	85.68	85.68	85.06	89.47	89.47	89.47	89.4	89.4	89.05	89.05	89.05	89.05	89.05	89.05	89.05	89.05	88.98	88.98	88.98	88.98	88.98	88.98	88.98	84.34
AB5075-UW	66.48	66.48	66.08	66.15	66.15	85.31	85.31	85.31	85.31	85.31	85.31	84.72	85.13	85.48	86.03	86.1	86.1	85.62	85.62	85.62	85.62	85.48	85.48	84.79	85.68	85.68	85.68	85.06	89.47	89.47	89.47	89.4	89.4	89.05	89.05	89.05	89.05	89.05	89.05	89.05	89.05	88.98	88.98	88.98	88.98	88.98	88.98	88.98	84.34
ARLG1896	66.48	66.48	66.08	66.15	66.15	85.31	85.31	85.31	85.31	85.31	85.31	84.72	85.13	85.48	86.03	86.1	86.1	85.62	85.62	85.62	85.62	85.48	85.48	84.79	85.68	85.68	85.68	85.06	89.47	89.47	89.47	89.4	89.4	89.05	89.05	89.05	89.05	89.05	89.05	89.05	89.05	88.98	88.98	88.98	88.98	88.98	88.98	88.98	84.34
SGH0606	66.48	66.48	66.08	66.15	66.15	85.31	85.31	85.31	85.31	85.31	85.31	84.72	85.13	85.48	86.03	86.1	86.1	85.62	85.62	85.62	85.62	85.48	85.48	84.79	85.68	85.68	85.68	85.06	89.47	89.47	89.47	89.4	89.4	89.05	89.05	89.05	89.05	89.05	89.05	89.05	89.05	88.98	88.98	88.98	88.98	88.98	88.98	88.98	84.34
SGH0807	66.48	66.48	66.08	66.15	66.15	85.31	85.31	85.31	85.31	85.31	85.31	84.72	85.13	85.48	86.03	86.1	86.1	85.62	85.62	85.62	85.62	85.48	85.48	84.79	85.68	85.68	85.68	85.06	89.47	89.47	89.47	89.4	89.4	89.05	89.05	89.05	89.05	89.05	89.05	89.05	89.05	88.98	88.98	88.98	88.98	88.98	88.98	88.98	84.34
TG22172	66.48	66.48	66.08	66.15	66.15	85.31	85.31	85.31	85.31	85.31	85.31	84.72	85.13	85.48	86.03	86.1	86.1	85.62	85.62	85.62	85.62	85.48	85.48	84.79	85.68	85.68	85.68	85.06	89.47	89.47	89.47	89.4	89.4	89.05	89.05	89.05	89.05	89.05	89.05	89.05	89.05	88.98	88.98	88.98	88.98	88.98	88.98	88.98	84.34
Aci00834	66.48	66.48	66.08	66.15	66.15	85.31	85.31	85.31	85.31	85.31	85.31	84.72	85.13	85.48	86.03	86.1	86.1	85.62	85.62	85.62	85.62	85.48	85.48	84.79	85.68	85.68	85.68	85.06	89.47	89.47	89.47	89.4	89.4	89.05	89.05	89.05	89.05	89.05	89.05	89.05	89.05	88.98	88.98	88.98	88.98	88.98	88.98	88.98	84.34
MRSN31196	66.48	66.48	66.08	66.15	66.15	85.31	85.31	85.31	85.31	85.31	85.31	84.72	85.13	85.48	86.03	86.1	86.1	85.62	85.62	85.62	85.62	85.48	85.48	84.79	85.68	85.68	85.68	85.06	89.47	89.47	89.47	89.4	89.4	89.05	89.05	89.05	89.05	89.05	89.05	89.05	89.05	88.98	88.98	88.98	88.98	88.98	88.98	88.98	84.34
MRSN960	66.48	66.48	66.08	66.15	66.15	85.31	85.31	85.31	85.31	85.31	85.31	84.72	85.13	85.48	86.03	86.1	86.1	85.62	85.62	85.62	85.62	85.48	85.48	84.79	85.68	85.68	85.68	85.06	89.47	89.47	89.47	89.4	89.4	89.05	89.05	89.05	89.05	89.05	89.05	89.05	89.05	88.98	88.98	88.98	88.98	88.98	88.98	88.98	84.34
MRSN7067	66.48	66.48	66.08	66.15	66.15	85.31	85.31	85.31	85.31	85.31	85.31	84.72	85.13	85.48	86.03	86.1	86.1	85.62	85.62	85.62	85.62	85.48	85.48	84.79	85.68	85.68	85.68	85.06	89.47	89.47	89.47	89.4	89.4	89.05	89.05	89.05	89.05	89.05	89.05	89.05	89.05	88.98	88.98	88.98	88.98	88.98	88.98	88.98	84.34
MRSN32865	66.48	66.48	66.08	66.15	66.15	85.31	85.31	85.31	85.31	85.31	85.31	84.72	85.13	85.48	86.03	86.1	86.1	85.62	85.62	85.62	85.62	85.48	85.48	84.79	85.68	85.68	85.68	85.06	89.47	89.47	89.47	89.4	89.4	89.05	89.05	89.05	89.05	89.05	89.05	89.05	89.05	88.98	88.98	88.98	88.98	88.98	88.98	88.98	84.34
MRSN1311	66.48	66.48	66.08	66.15	66.15	85.31	85.31	85.31	85.31	85.31	85.31	84.72	85.13	85.48	86.03	86.1	86.1	85.62	85.62	85.62	85.62	85.48	85.48	84.79	85.68	85.68	85.68	85.06	89.47	89.47	89.47	89.4	89.4	89.05	89.05	89.05	89.05	89.05	89.05	89.05	89.05	88.98	88.98	88.98	88.98	88.98	88.98	88.98	84.34
ABS104	66.48	66.48	66.08	66.15	66.15	85.31	85.31	85.31	85.31	85.31	85.31	84.72	85.13	85.48	86.03	86.1	86.1	85.62	85.62	85.62	85.62	85.48	85.48	84.79	85.68	85.68	85.68	85.06	89.47	89.47	89.47	89.4	89.4	89.05	89.05	89.05	89.05	89.05	89.05	89.05	89.05	88.98	88.98	88.98	88.98	88.98	88.98	88.98	84.34
SI_2017_65	66.48	66.48	66.08	66.15	66.15	85.31	85.31	85.31	85.31	85.31	85.31	84.72	85.13	85.48	86.03	86.1	86.1	85.62	85.62	85.62	85.62	85.48	85.48	84.79	85.68	85.68	85.68	85.06	89.47	89.47	89.47	89.4	89.4	89.05	89.05	89.05	89.05	89.05	89.05	89.05	89.05	88.98	88.98	88.98	88.98	88.98	88.98	88.98	84.34
SP2486	66.48	66.48	66.08	66.15	66.15	85.31	85.31	85.31	85.31	85.31	85.31	84.72	85.13	85.48	86.03	86.1	86.1	85.62	85.62	85.62	85.62	85.48	85.48	84.79	85.68	85.68	85.68	85.06	89.47	89.47	89.47	89.4	89.4	89.05	89.05	89.05	89.05	89.05	89.05	89.05	89.05	88.98	88.98	88.98	88.98	88.98	88.98	88.98	84.34
ARLG_6421	66.48	66.48	66.08	66.15	66.15	85.31	85.31	85.31	85.31	85.31	85.31	84.72	85.13	85.48	86.03	86.1	86.1	85.62	85.62	85.62	85.62	85.48	85.48	84.79	85.68	85.68	85.68	85.06	89.47	89.47	89.47	89.4	89.4	89.05	89.05	89.05	89.05	89.05	89.05	89.05	89.05	88.98	88.98	88.98	88.98	88.98	88.98	88.98	84.34
MRSN11825	66.48	66.48	66.08	66.15	66.15	85.31	85.31	85.31	85.31	85.31	85.31	84.72	85.13	85.48	86.03	86.1	86.1	85.62	85.62	85.62	85.62	85.48	85.48	84.79	85.68	85.68	85.68	85.06	89.47	89.47	89.47	89.4	89.4	89.05	89.05	89.05	89.05	89.05	89.05	89.05	89.05	88.98	88.98	88.98	88.98	88.98	88.98	88.98	84.34
Ab103	66.48	66.48	66.08	66.15	66.15	85.31	85.31	85.31	85.31	85.31	85.31	84.72	85.13	85.48	86.03	86.1	86.1	85.62	85.62	85.62	85.62	85.48	85.48	84.79	85.68	85.68	85.68	85.06	89.47	89.47	89.47	89.4	89.4	89.05	89.05	89.05	89.05	89.05	89.05	89.05	89.05	88.98	88.98	88.98	88.98	88.98	88.98	88.98	84.34
AC3-M	66.48	66.48	66.08	66.15	66.15	85.31	85.31	85.31	85.31	85.31	85.31	84.72	85.13	85.48	86.03	86.1	86.1	85.62	85.62	85.62	85.62	85.48	85.48	84.79	85.68	85.68	85.68	85.06	89.47	89.47	89.47	89.4	89.4	89.05	89.05	89.05	89.05	89.05	89.05	89.05	89.05	88.98	88.98	88.98	88.98	88.98	88.98	88.98	84.34
MRSN7100	65.78	65.57	65.38	65.38	65.38	85.65	85.65	85.65	85.65	85.65	85.65	84.79	84.92	84.92	86.24	86.31	86.31	84.72	84.72	84.72	84.72	84.99	84.99	84.72	85.13	85.13	85.13	84.99	88.22	88.22	88.22	88.15	88.15	87.87	87.87	87.87	87.87	87.87	87.87	87.87	87.87	87.8	87.8	87.8	87.8	87.8	87.8	87.8	83.37
DY7045716	66.2	66.13	66.01	66.08	66.08	85.93	85.93	85.93	85.93	85.93	85.93	85.34	85.48	85.75	85.27	85.34	85.34	85.75	85.75	85.75	85.75	85.82	85.82	85.2	85.41	85.41	85.41	85.41	88.98	88.98	88.98	88.91	88.91	88.77	88.77	88.77	88.77	88.77	88.63	88.63	88.63	88.57	88.57	88.57	88.57	88.57	88.57	88.57	83.3
Aci00868	65.92	65.85	65.73	65.8	65.8	85.72	85.72	85.72	85.72	85.72	85.72	84.72	84.85	85.13	85.34	85.41	85.41	85.13	85.13	85.13	85.13	85.2	85.2	84.85	85.48	85.48	85.48	85.06	88.5	88.5	88.5	88.43	88.43	88.15	88.15	88.15	88.15	88.15	88.29	88.29	88.29	88.22	88.22	88.22	88.22	88.22	88.22	88.22	83.58
1297	65.78	65.71	65.59	65.66	65.66	85.86	85.86	85.86	85.86	85.86	85.86	84.85	84.99	84.99	85.48	85.55	85.55	84.99	84.99	84.99	84.99	85.06	85.06	84.85	85.34	85.34	85.34	85.2	88.63	88.63	88.63	88.57	88.57	88.29	88.29	88.29	88.29	88.29	88.43	88.43	88.43	88.36	88.36	88.36	88.36	88.36	88.36	88.36	83.65
ABBL004	65.92	65.85	65.73	65.8	65.8	86	86	86	86	86	86	84.99	85.13	85.13	85.62	85.68	85.68	85.13	85.13	85.13	85.13	85.2	85.2	84.99	85.48	85.48	85.48	85.34	88.77	88.77	88.77	88.7	88.7	88.43	88.43	88.43	88.43	88.43	88.57	88.57	88.57	88.5	88.5	88.5	88.5	88.5	88.5	88.5	83.71
TUM15347	66.2	66.06	65.8	65.87	65.87	87.53	87.53	87.53	87.53	87.53	87.53	87.14	87.07	87.41	88.17	88.24	88.24	86.93	86.93	86.93	86.93	86.86	86.86	86.72	87.21	87.21	87.21	86.93	91.34	91.34	91.34	91.27	91.27	90.99	90.99	90.99	90.99	90.99	90.99	90.99	90.99	90.92	90.92	90.92	90.92	90.92	90.92	90.92	85.31
110912	66.34	66.27	66.22	66.29	66.29	87.53	87.53	87.53	87.53	87.53	87.53	87.34	87.21	87.83	86.65	86.72	86.72	87.41	87.41	87.41	87.41	87.34	87.34	86.86	87.28	87.28	87.28	87.21	92.31	92.31	92.31	92.24	92.24	92.03	92.03	92.03	92.03	92.03	92.17	92.17	92.17	92.1	92.1	92.1	92.1	92.1	92.1	92.1	86.83
2019HL00677	66.34	66.27	66.22	66.29	66.29	87.53	87.53	87.53	87.53	87.53	87.53	87.34	87.21	87.83	86.65	86.72	86.72	87.41	87.41	87.41	87.41	87.34	87.34	86.86	87.28	87.28	87.28	87.21	92.31	92.31	92.31	92.24	92.24	92.03	92.03	92.03	92.03	92.03	92.17	92.17	92.17	92.1	92.1	92.1	92.1	92.1	92.1	92.1	86.83
2018HL00060	66.34	66.27	66.22	66.29	66.29	87.53	87.53	87.53	87.53	87.53	87.53	87.34	87.21	87.83	86.65	86.72	86.72	87.41	87.41	87.41	87.41	87.34	87.34	86.86	87.28	87.28	87.28	87.21	92.31	92.31	92.31	92.24	92.24	92.03	92.03	92.03	92.03	92.03	92.17	92.17	92.17	92.1	92.1	92.1	92.1	92.1	92.1	92.1	86.83
ABBL099	66.27	66.2	66.15	66.22	66.22	87.46	87.46	87.46	87.46	87.46	87.46	87.28	87.14	87.76	86.58	86.65	86.65	87.34	87.34	87.34	87.34	87.28	87.28	86.79	87.21	87.21	87.21	87.14	92.24	92.24	92.24	92.17	92.17	91.96	91.96	91.96	91.96	91.96	92.1	92.1	92.1	92.03	92.03	92.03	92.03	92.03	92.03	92.03	86.76
[truncated: 60 more columns]

## Sheet: Table S4
Table S4. Contingency table of the number of genomes with wzi types versus itr types
Type	itrA1	itrA2	itrA3	itrA4	itrB1	itrB3	TOTAL
Type 1	1047	3	50	0	51	119	1270
Type 2	2	171	17	0	12	7	209
Type 3	129	5092	1226	0	95	753	7295
Type 4	12	103	443	0	2	0	560
Type 5	0	0	0	8	0	0	8
TOTAL	1190	5369	1736	8	160	879	9342

## Sheet: Table S5
Table S5. Oligonucleotides used in this study
Name	Oligonucleotide sequence (5' - 3')	Description
JK0150	TGGTAATGGAGCAACAGTCG	Location is 2 kb upstream attTn7 site in AB5075 chromosome
JK0151	AAACTGCCTTTTTCTGCATTGAAGATTAAATCTGACTTCGGCTACACATCTAGAATTGCC	Hybrid primer: attTn7 site (underlined) in AB5075 chromosome, and 5’ end of predicted wzi promoter region in AB5075 chromosome
JK0152	GGCAATTCTAGATGTGTAGCCGAAGTCAGATTTAATCTTCAATGCAGAAAAAGGCAGTTT	Hybrid primer: Reverse complement of JK0151
JK0153	GAGCTCGGCTTTTCGCCATTCGTATTGCACTTAGAAACCAAACATTTTACGCTCTAGAGG	Hybrid primer: 3’ end of wzi in AB5075 chromosome, and 5’ start of aacC4 apramycin resistance gene (underlined) in pSRC119-A/C
JK0154	CCTCTAGAGCGTAAAATGTTTGGTTTCTAAGTGCAATACGAATGGCGAAAAGCCGAGCTC	Hybrid primer: Reverse complement of JK0153
JK0155	AGAATTATCACCCCCTAAGATCACTCAGCCAATCGACTGGCGAGCGGCATCGCATTCTTC	Hybrid primer: Reverse complement of JK0156
JK0156	GAAGAATGCGATGCCGCTCGCCAGTCGATTGGCTGAGTGATCTTAGGGGGTGATAATTCT	Hybrid primer: attTn7 site in AB5075 chromosome, and 3’ end of aacC4 apramycin resistance gene (underlined) in pSRC119-A/C
JK0157	AAACGCTAGAACGAGACGGG	Location is 2 kb downstream attTn7 site in AB5075 chromosome
JK0158	TGCAACGCCTCCGACGATAC	Primer for cassette sequence confirmation
JK0159	ACGTTGACCAGCCACGTAAC	Primer for cassette sequence confirmation
JK0160	AGCGCTTGATTTAACTTGGACACA	Primer for cassette sequence confirmation
JK0161	AGGTCCAGTCGGTCATGCCT	Primer for cassette sequence confirmation
JK0162	CGTCAACAGCAACAACTGTTTGG	Primer for cassette sequence confirmation
JK0165	CCAGGTGCTAAATTGGCAAACGA	Primer for cassette insertion confirmation
JK0166	AGTTCAACCTTATATCCTGCAATCG	Primer for cassette insertion confirmation
